# Supplementary material for: An essential role for the Ino80 chromatin remodeling complex in regulation of gene expression during cellular quiescence
Source: Chromosome Res. 2023 Apr 12;31(2):14. doi: 10.1007/s10577-023-09723-x (PMC10097750; doi:10.1007/s10577-023-09723-x)
Supplement: Supplementary file 1 — Supplementary file1 (XLSX 10922 KB) [file 10577_2023_9723_MOESM1_ESM.xlsx]

## Sheet: diffExpr
Geneid	Chr	Start	End	Strand	Length	gene_name	AveExpr	HHT2_SMT0_T0_logFC	HHT2_SMT0_T0_LR	HHT2_SMT0_T0_PValue	HHT2_SMT0_T0_FDR	HHT2_SMT0_T0_DE	PHT1_SMT0_T0_logFC	PHT1_SMT0_T0_LR	PHT1_SMT0_T0_PValue	PHT1_SMT0_T0_FDR	PHT1_SMT0_T0_DE	IEC1_SMT0_T0_logFC	IEC1_SMT0_T0_LR	IEC1_SMT0_T0_PValue	IEC1_SMT0_T0_FDR	IEC1_SMT0_T0_DE	ASP1_SMT0_T0_logFC	ASP1_SMT0_T0_LR	ASP1_SMT0_T0_PValue	ASP1_SMT0_T0_FDR	ASP1_SMT0_T0_DE	ARP42_SMT0_T0_logFC	ARP42_SMT0_T0_LR	ARP42_SMT0_T0_PValue	ARP42_SMT0_T0_FDR	ARP42_SMT0_T0_DE	IES2_SMT0_T0_logFC	IES2_SMT0_T0_LR	IES2_SMT0_T0_PValue	IES2_SMT0_T0_FDR	IES2_SMT0_T0_DE	HHT2_SMT0_T1D_logFC	HHT2_SMT0_T1D_LR	HHT2_SMT0_T1D_PValue	HHT2_SMT0_T1D_FDR	HHT2_SMT0_T1D_DE	PHT1_SMT0_T1D_logFC	PHT1_SMT0_T1D_LR	PHT1_SMT0_T1D_PValue	PHT1_SMT0_T1D_FDR	PHT1_SMT0_T1D_DE	IEC1_SMT0_T1D_logFC	IEC1_SMT0_T1D_LR
SPBC460.01c	AB325691	1479	3197	-	1719	SPBC460.01c	8.25411	-0.19659	0.0923439	0.761218	1	0	0.624986	0.927433	0.335531	1	0	-0.212571	0.107817	0.742643	0.892374	0	0.695037	1.14344	0.284926	1	0	0.0612822	0.00897948	0.924505	0.942317	0	-0.556205	0.728652	0.39332	0.91265	0	1.38294	4.40447	0.0358448	0.177962	0	-2.3563	11.9905	0.000534713	0.000698412	-1	-3.32641	22.0504
SPBC460.02c	AB325691;AB325691	8856;9651	9365;9803	-;-	663	SPBC460.02c	10.8318	0.121804	0.0361445	0.849217	1	0	0.307934	0.230641	0.631049	1	0	-0.0868027	0.0183427	0.892268	0.949083	0	0.204779	0.102069	0.749361	1	0	-1.04678	2.61105	0.106121	0.34126	0	-1.02783	2.51776	0.11257	0.777016	0	1.3415	4.21368	0.0400992	0.177962	0	-2.45996	13.1575	0.000286366	0.000394529	-1	-3.42914	23.5346
SPBC460.03	AB325691	11641	13344	+	1704	vba2	8.74565	0.473369	0.541596	0.461772	1	0	-0.0309568	0.0023234	0.961556	1	0	0.146892	0.0522264	0.819233	0.921687	0	1.04083	2.57786	0.108368	1	0	-0.584927	0.823208	0.364244	0.507388	0	0.595181	0.85451	0.35528	0.902556	0	1.64777	6.02571	0.0140989	0.177962	0	-2.21703	10.5069	0.00118933	0.00147037	-1	-2.25615	10.904
SPBC460.04c	AB325691	14073	15248	-	1176	SPBC460.04c	6.65119	1.694	6.03253	0.0140446	1	0	-0.0483618	0.00502288	0.943499	1	0	3.34344	20.9285	4.76756e-06	0.00343482	1	1.31013	3.65596	0.0558691	1	0	-2.07427	8.55038	0.0034545	0.10732	0	0.74583	1.21856	0.269642	0.879617	0	0.394682	0.223656	0.636268	0.65164	0	-1.25472	2.79451	0.0945874	0.0999531	0	-1.86858	5.75158
SPBC460.05	AB325691	16470	18062	+	1593	SPBC460.05	8.28335	1.78722	7.16238	0.00744484	1	0	0.808222	1.52509	0.216851	1	0	2.07601	9.45573	0.0021049	0.207757	0	3.09535	19.4807	1.0162e-05	0.0037334	1	-0.689173	1.10645	0.292855	0.453973	0	0.853181	1.68445	0.194335	0.844227	0	1.23737	2.46311	0.116548	0.185513	0	-0.793777	1.20938	0.271456	0.28049	0	-0.795872	1.19351
SPAC212.08c	I	11784	12994	+	1211	SPAC212.08c	-0.90371	0.0673743	0.00487856	0.944316	1	0	-1.12325	1.13474	0.286767	1	0	-0.0410825	0.00193141	0.964946	0.982449	0	1.43538	2.46347	0.116521	1	0	-3.03945	6.98249	0.00823108	0.173905	0	-0.195649	0.0456262	0.830857	0.97678	0	-7.28257	2.85161	0.0912824	0.178418	0	-2.38598	3.72339	0.0536553	0.0575264	0	-7.28335	13.4079
SPAC212.07c	I	13665	14555	+	891	SPAC212.07c	-0.969086	0.195817	0.0517519	0.820042	1	0	-1.52182	2.11027	0.146313	1	0	0.550576	0.406644	0.523678	0.871839	0	-2.04535	3.30048	0.0692594	1	0	-3.73647	11.0763	0.000874368	0.047232	-1	-1.60998	2.95354	0.0856897	0.739773	0	6.12978	1.90303	0.16774	0.216568	0	5.03016	1.39624	0.237354	0.245752	0	3.5764	0.506155
SPAC212.12	I	15855	16226	+	372	SPAC212.12	1.5106	-0.0925828	0.010625	0.917901	1	0	0.731304	0.830773	0.362049	1	0	0.47051	0.344467	0.557262	0.871839	0	0.64711	0.636563	0.424958	1	0	-3.55345	12.8032	0.000346032	0.0231142	-1	-0.873242	1.11797	0.290357	0.885309	0	-0.935944	0.850567	0.356392	0.382787	0	-2.60353	8.99194	0.00271174	0.0032017	-1	-4.41179	19.6856
SPAC212.06c	I;I	18042;18349	18306;18974	+;+	891	SPAC212.06c	0.581128	-0.168488	0.0331513	0.855524	1	0	-0.180984	0.0406419	0.840231	1	0	-0.0321146	0.00114516	0.973005	0.985922	0	-0.152757	0.0260662	0.871739	1	0	-3.14088	8.69813	0.00318536	0.102256	0	0.601247	0.507712	0.476131	0.917893	0	1.81604	3.57729	0.0585745	0.177962	0	-1.61049	2.97735	0.0844372	0.0894272	0	-2.66193	6.93155
SPAC212.04c	I;I	21381;22132	22076;23050	+;+	1615	SPAC212.04c	4.92398	-0.489151	0.485499	0.485942	1	0	-0.852144	1.44698	0.229014	1	0	-0.339095	0.227836	0.633133	0.871839	0	-0.072568	0.0107014	0.917608	1	0	-4.42819	28.6912	8.48883e-08	3.50854e-05	-1	-0.328499	0.21795	0.640607	0.940331	0	1.41912	3.85277	0.0496638	0.177962	0	-2.903	14.8438	0.000116792	0.000187049	-1	-3.84081	23.6079
SPAC977.01	I	29764	31069	+	1306	SPAC977.01	-1.35693	0.541859	0.246306	0.619688	1	0	-0.215299	0.030514	0.861329	1	0	1.40059	1.80084	0.17961	0.871839	0	0.625689	0.303027	0.581991	1	0	-8.97714	9.32338	0.00226248	0.0835852	0	-1.09027	0.889777	0.345538	0.902287	0	0.883393	0.461668	0.496845	0.516935	0	-2.04286	2.78102	0.0953874	0.10075	0	-2.31233	3.19433
SPAC977.18	I;I;I	31140;31768;32163	31557;31913;32345	-;-;-	747	SPAC977.18	1.93808	1.1773	1.16569	0.280288	1	0	2.6643	6.95251	0.00837016	0.516657	0	3.5036	12.4804	0.000411238	0.0663297	0	0.451709	0.138586	0.709691	1	0	-1.0376	0.727904	0.393564	0.530514	0	1.38309	1.80786	0.178766	0.840432	0	1.21798	1.51002	0.219136	0.258388	0	1.80769	4.27348	0.0387115	0.0418368	1	2.32745	7.20174
SPAC977.02	I	32034	33012	+	979	SPAC977.02	0.481656	1.90397	1.4285	0.232009	1	0	3.22078	5.19544	0.0226463	0.859787	0	3.50949	6.40099	0.0114056	0.554599	0	1.69654	0.977284	0.32287	1	0	-6.90862	2.50532	0.113462	0.348503	0	-0.405908	0.0449293	0.832134	0.97678	0	1.78368	1.95232	0.162337	0.213087	0	1.32799	1.50242	0.2203	0.22856	0	1.39323	1.65666
SPAC977.04	I	34298	34978	+	681	SPAC977.04	-2.31114	-0.0368372	4.44089e-13	0.999999	1	0	8.76378	4.77383	0.0288955	0.956753	0	-0.0745868	7.88702e-13	0.999999	1	0	-0.0537801	-3.55271e-15	1	1	0	-0.0807746	1.07221e-11	0.999997	1	0	6.3312	1.13503	0.286705	0.885018	0	0.0743152	4.90097e-12	0.999998	1	0	4.88167	1.26926	0.259905	0.268723	0	0.0422152	1.15296e-10
SPAC977.06	I;I	39416;39899	39848;40072	+;+	607	SPAC977.06	-0.199681	8.85915	5.015	0.0251287	1	0	10.2254	10.5767	0.00114523	0.172123	0	9.39428	6.72006	0.00953344	0.52103	0	9.30199	6.15375	0.0131134	0.584735	0	7.98716	3.27557	0.0703185	0.323357	0	6.33779	1.15416	0.282681	0.882274	0	0.706405	0.466671	0.494522	0.51468	0	-3.1342	9.14122	0.00249914	0.00296286	-1	-3.49084	10.3092
SPNCRNA.601	I	40916	41770	-	855	SPNCRNA.601	-0.969204	-0.265363	0.0149069	0.902825	1	0	3.54239	6.50873	0.0107346	0.589488	0	2.4066	2.41571	0.120123	0.871839	0	1.80238	1.0993	0.294419	1	0	-0.327734	0.0283691	0.866244	0.899445	0	2.11202	2.01721	0.155525	0.823	0	2.31103	2.88022	0.0896737	0.178296	0	-0.083812	0.00377111	0.951033	0.952906	0	-0.0480909	0.00119613
SPNCRNA.602	I	50851	51545	-	695	SPNCRNA.602	6.01592	-0.104691	0.0201282	0.88718	1	0	1.11935	2.35012	0.125273	1	0	-0.830187	1.16925	0.279556	0.871839	0	0.326983	0.195071	0.658729	1	0	-1.34322	3.20984	0.0731966	0.326839	0	-0.880944	1.43536	0.230891	0.861729	0	1.49043	4.71458	0.0299078	0.177962	0	-2.02334	8.40254	0.00374697	0.0043686	-1	-2.92154	16.3405
SPAC977.10	I;I	50946;52318	52240;53858	+;+	2836	sod2	10.1364	-0.697216	1.16613	0.280198	1	0	0.147154	0.0524704	0.818819	1	0	-0.653488	1.0253	0.311265	0.871839	0	0.237674	0.136803	0.71148	1	0	-1.20509	3.42272	0.0643049	0.318219	0	-1.02195	2.47718	0.115509	0.780917	0	1.28179	3.86261	0.0493733	0.177962	0	-2.80064	16.6073	4.59734e-05	0.000100073	-1	-3.61151	25.7438
SPAC977.11	I	55059	56308	+	1250	SPAC977.11	4.3675	0.335454	0.211744	0.645404	1	0	0.644983	0.780218	0.377074	1	0	0.0663981	0.00833849	0.927242	0.966559	0	1.00635	1.8817	0.170142	1	0	0.0534735	0.00568554	0.939894	0.954326	0	-0.0774273	0.0114312	0.914855	0.989862	0	0.398667	0.307385	0.579289	0.596983	0	-2.81603	14.0562	0.000177424	0.000261024	-1	-3.60597	21.111
SPAC977.12	I	56373	57736	+	1364	SPAC977.12	7.76852	-0.473914	0.528033	0.467435	1	0	0.0554614	0.00728789	0.931968	1	0	-0.639954	0.956538	0.328061	0.871839	0	0.244017	0.14043	0.707854	1	0	-0.891824	1.85053	0.173722	0.379657	0	-1.75722	6.83841	0.00892181	0.307291	0	0.944141	2.02068	0.15517	0.207762	0	-2.6201	14.227	0.000162027	0.000242253	-1	-3.23535	20.5012
SPAC977.13c	I	58277	59105	-	829	SPAC977.13c	6.98214	-1.36768	4.0638	0.0438118	1	0	-0.0604551	0.00827353	0.927525	1	0	-0.917537	1.86053	0.172564	0.871839	0	-0.416584	0.390694	0.531935	1	0	-1.81127	6.99415	0.00817764	0.173887	0	-2.11097	9.32208	0.00226409	0.160994	0	1.58734	5.53834	0.0186042	0.177962	0	-2.30368	11.1088	0.000859185	0.00108266	-1	-3.07033	18.5172
SPAC977.14c	I	59614	60907	-	1294	SPAC977.14c	10.462	-0.878964	1.84933	0.173862	1	0	0.251979	0.154252	0.694505	1	0	-0.346695	0.291429	0.589306	0.871839	0	0.0794582	0.0153396	0.901432	1	0	-3.13997	20.3429	6.47332e-06	0.00101924	-1	-0.613108	0.907124	0.340879	0.901118	0	1.89788	8.17351	0.00425065	0.144151	0	-2.57096	14.2113	0.000163385	0.000243843	-1	-2.74899	16.0657
SPAC977.15	I	62961	63862	+	902	SPAC977.15	5.33136	-2.06069	7.45064	0.00634138	1	0	-0.680559	0.899723	0.342856	1	0	-1.31761	3.22532	0.0725075	0.871839	0	-1.20065	2.65584	0.10317	1	0	-3.95058	23.1758	1.47847e-06	0.00031539	-1	-2.36019	10.0494	0.00152399	0.144969	0	1.26568	2.53693	0.111211	0.183098	0	0.0411832	0.00281734	0.957669	0.959265	0	0.713588	0.93015
SPAC977.16c	I;I	64559;66681	66679;66980	-;-	2421	dak2	7.15648	-1.09838	2.672	0.102128	1	0	1.63677	5.88205	0.015296	0.707359	0	-0.653833	0.959499	0.327313	0.871839	0	-0.941938	1.96075	0.161433	1	0	-3.06852	18.202	1.98672e-05	0.00230494	-1	-0.486244	0.540188	0.462355	0.914032	0	2.46998	12.5874	0.000388348	0.0327388	1	-1.97554	8.39145	0.0037699	0.00439224	-1	-2.44382	12.3798
SPAC977.17	I	66219	69821	+	3603	SPAC977.17	8.64162	-1.39441	4.50698	0.0337568	1	0	0.416404	0.418117	0.517878	1	0	-0.835914	1.65829	0.197834	0.871839	0	-0.777203	1.43738	0.230563	1	0	-3.77111	27.3367	1.70932e-07	5.13806e-05	-1	-0.587061	0.825431	0.363597	0.904955	0	1.71298	6.73166	0.00947164	0.177962	0	-3.18754	20.8504	4.96582e-06	6.69714e-05	-1	-3.46072	23.9779
SPNCRNA.137	I	71030	71470	+	441	SPNCRNA.137	-0.135665	0.260851	0.0285134	0.865908	1	0	-1.46733	0.634568	0.425685	1	0	-1.25948	0.462416	0.496497	0.871839	0	0.76289	0.252547	0.615287	1	0	-0.726085	0.230331	0.631278	0.716185	0	0.236682	0.024685	0.875154	0.980582	0	2.99921	5.07019	0.0243407	0.177962	0	-0.258673	0.0394298	0.8426	0.847083	0	0.0187695	9.37597e-05
SPAPJ695.02	I	74452	76721	-	2270	SPAPJ695.02	4.24638	0.659516	0.776056	0.37835	1	0	1.41634	3.57279	0.0587334	1	0	0.769515	1.05299	0.30482	0.871839	0	-0.0998436	0.0170092	0.896235	1	0	-3.46162	15.3221	9.06511e-05	0.0077854	-1	-0.834301	1.22096	0.269173	0.879617	0	2.4329	10.5864	0.00113925	0.0691183	0	-1.28072	3.10431	0.0780851	0.0828456	0	-1.28637	3.14612
SPAPJ695.01c	I	77480	78066	-	587	SPAPJ695.01c	-1.32218	-0.0079076	2.18137e-12	0.999999	1	0	8.04157	3.03179	0.0816478	1	0	6.60199	1.18135	0.277082	0.871839	0	7.03977	1.47392	0.224728	1	0	5.43422	0.61985	0.431103	0.560386	0	5.48128	0.638015	0.424431	0.913683	0	2.25562	2.75282	0.0970833	0.178773	0	-0.587257	0.180258	0.671152	0.677918	0	-0.221538	0.0272416
SPNCRNA.603	I	81468	82345	-	878	SPNCRNA.603	3.62042	-2.04114	7.35607	0.00668367	1	0	-3.15472	15.6791	7.50481e-05	0.0354495	-1	-4.52635	25.8303	3.72788e-07	0.000493049	-1	-3.38005	16.7338	4.3009e-05	0.0109392	-1	-3.51942	19.4112	1.05386e-05	0.0014828	-1	-4.26878	26.5565	2.55937e-07	0.000338502	-1	2.56177	10.3476	0.00129646	0.0758717	0	-1.99016	6.44105	0.0111513	0.0124968	-1	-2.06155	6.78153
SPAC1F8.01	I	82746	84786	+	2041	ght3	5.28998	-1.90916	6.77015	0.0092695	1	0	0.298485	0.182041	0.669625	1	0	-2.25968	9.05266	0.00262313	0.244321	0	0.440727	0.39865	0.527787	1	0	-0.358124	0.264412	0.607105	0.697859	0	-1.7983	6.2599	0.0123501	0.361777	0	1.8061	6.31449	0.0119755	0.177962	0	-0.801387	1.31522	0.251452	0.260146	0	-1.22626	3.03702
SPAC1F8.02c	I	85566	86324	-	759	shu1	1.1843	1.39978	1.84806	0.174009	1	0	2.84265	8.36535	0.00382444	0.351264	0	0.437183	0.153409	0.695298	0.88041	0	1.99988	3.83837	0.0500923	1	0	1.20376	1.45712	0.22739	0.416263	0	0.175147	0.0292598	0.86418	0.978589	0	0.307288	0.0393758	0.842706	0.850552	0	0.504834	0.204659	0.650986	0.65775	0	-0.329536	0.0754996
SPAC1F8.03c	I	88201	90300	-	2100	str3	7.89685	1.27086	3.55391	0.0594052	1	0	0.214934	0.104175	0.746876	1	0	0.692183	1.05485	0.304393	0.871839	0	2.86879	16.8689	4.0053e-05	0.0109392	1	1.3304	3.98632	0.0458713	0.300296	0	-0.514843	0.592594	0.441418	0.913683	0	0.665981	0.95696	0.327954	0.356177	0	-2.74889	15.089	0.000102561	0.000168884	-1	-2.69055	14.4561
SPNCRNA.604	I	90681	91753	-	1073	SPNCRNA.604	3.82746	0.524488	0.518146	0.471634	1	0	0.363124	0.244953	0.620651	1	0	-0.671683	0.796767	0.372062	0.871839	0	0.756789	1.06467	0.302153	1	0	-0.664041	0.813973	0.366948	0.509368	0	-1.51657	4.09432	0.0430275	0.609085	0	-0.817096	0.952437	0.3291	0.357304	0	-3.09424	14.6908	0.00012666	0.000199186	-1	-2.9322	13.0812
SPNCRNA.605	I	90949	94038	+	3090	SPAC1F8.04c-antisense-1	7.44958	0.0767146	0.0135979	0.907169	1	0	-0.0206879	0.001	0.974773	1	0	-0.36468	0.305117	0.580692	0.871839	0	1.12503	2.88673	0.0893119	1	0	-0.839278	1.62017	0.203068	0.39955	0	-0.68943	1.1005	0.294155	0.885405	0	0.584614	0.778515	0.377596	0.403008	0	-3.54274	23.8854	1.02243e-06	6.69714e-05	-1	-3.44218	22.7133
SPAC1F8.04c	I	92387	93931	-	1545	SPAC1F8.04c	7.19714	0.473916	0.474247	0.49104	1	0	0.239915	0.120562	0.728426	1	0	0.146584	0.0448744	0.832235	0.924659	0	0.267796	0.14834	0.700127	1	0	-2.27856	9.6233	0.00192124	0.0774704	0	-0.0558409	0.00668857	0.934819	0.992766	0	1.46457	4.79528	0.0285378	0.177962	0	-2.07496	9.2658	0.00233472	0.00277889	-1	-2.85307	16.5
SPNCRNA.606	I	95159	96525	-	1367	isp3-antisense-1	0.43807	2.1904	4.51378	0.0336229	1	0	1.12113	1.01408	0.313926	1	0	1.89298	3.2215	0.0726771	0.871839	0	2.14255	4.10348	0.042795	1	0	-0.119106	0.0112029	0.915706	0.936524	0	1.81207	3.18719	0.0742173	0.721664	0	9.98565	16.9797	3.77818e-05	0.00543155	1	5.82894	2.34945	0.125327	0.131491	0	6.48368	3.51939
SPAC1F8.05	I	95961	96966	+	1006	isp3	9.08617	0.85476	1.59188	0.207058	1	0	0.463678	0.464585	0.495489	1	0	-0.122319	0.0315809	0.858951	0.936406	0	0.449832	0.43118	0.511411	1	0	-0.948625	1.90854	0.167126	0.37534	0	-0.170113	0.063701	0.800739	0.971309	0	9.2253	100.409	1.23982e-23	8.19894e-20	1	0.333361	0.249926	0.617127	0.624302	0	-0.366383	0.300812
SPNCRNA.607	I	99046	101140	-	2095	fta5-antisense-1	6.87805	0.546079	0.637874	0.424482	1	0	0.328131	0.226214	0.634345	1	0	0.475762	0.48088	0.488024	0.871839	0	0.106345	0.0237014	0.877647	1	0	-1.84942	6.67627	0.00977047	0.18816	0	0.301664	0.196924	0.657215	0.943655	0	1.36878	4.15786	0.0414417	0.177962	0	-2.56289	13.4616	0.000243493	0.000340787	-1	-3.37631	21.7945
SPAC1F8.06	I	99871	101431	+	1561	fta5	6.9849	0.253949	0.146674	0.701735	1	0	-0.109851	0.0275148	0.868255	1	0	0.290288	0.192042	0.661223	0.873586	0	0.690825	1.0775	0.299257	1	0	0.0289242	0.00193832	0.964883	0.973692	0	-0.310899	0.220725	0.638488	0.94015	0	1.20566	3.13628	0.0765681	0.17805	0	-3.05699	17.9138	2.3114e-05	7.44023e-05	-1	-3.12023	18.5373
SPAC1F8.07c	I;I	101715;101872	101869;103594	-;-	1878	pdc101	14.1802	-0.640513	0.975498	0.323313	1	0	0.291664	0.203593	0.651836	1	0	-0.553623	0.72623	0.394108	0.871839	0	0.311285	0.231349	0.630525	1	0	-0.870387	1.78314	0.181764	0.387333	0	0.264155	0.166858	0.682919	0.949574	0	1.2355	3.55079	0.0595171	0.177962	0	-3.18	20.4777	6.03314e-06	6.69714e-05	-1	-3.91505	29.0448
SPAC1F8.08	I	103941	104953	+	1013	SPAC1F8.08	5.90069	-0.322129	0.220866	0.638381	1	0	0.462166	0.456744	0.49915	1	0	-0.327536	0.227674	0.633254	0.871839	0	-0.0660333	0.0092687	0.923303	1	0	0.136195	0.0400605	0.841362	0.880261	0	-1.07717	2.43837	0.118399	0.782191	0	1.49702	4.58353	0.0322807	0.177962	0	-1.70246	5.92438	0.0149328	0.0165662	-1	-2.64107	13.2582
SPAC11D3.19	I	106893	108361	+	1469	SPAC11D3.19	7.26481	-0.388755	0.330493	0.565369	1	0	0.604603	0.804455	0.369765	1	0	-0.45048	0.440708	0.506781	0.871839	0	0.845133	1.56854	0.210419	1	0	1.15664	2.94954	0.0859018	0.329802	0	0.0242648	0.00131659	0.971055	0.998014	0	0.750849	1.2904	0.255974	0.290403	0	-3.67983	25.5791	4.24606e-07	6.69714e-05	-1	-4.68939	37.7336
SPAC11D3.01c	I	108732	109195	-	464	SPAC11D3.01c	8.78447	0.55827	0.743828	0.388437	1	0	0.23043	0.126877	0.721692	1	0	0.624466	0.927982	0.335388	0.871839	0	0.859377	1.74648	0.18632	1	0	-0.265619	0.168906	0.681086	0.754822	0	-0.242721	0.14137	0.706923	0.956867	0	3.77424	27.7873	1.35412e-07	6.39629e-05	1	-1.72939	6.78348	0.00920054	0.0103739	-1	-1.8255	7.55156
SPNCRNA.608	I	109628	112377	+	2750	SPNCRNA.608	6.50548	-0.460264	0.46728	0.494241	1	0	0.558942	0.69327	0.405055	1	0	0.16289	0.0591395	0.807861	0.917844	0	0.459573	0.468009	0.493905	1	0	-0.356613	0.282269	0.595218	0.688415	0	-0.250832	0.140543	0.707742	0.956867	0	1.63615	5.5012	0.0190034	0.177962	0	-2.16463	9.36909	0.00220675	0.00263797	-1	-2.32707	10.6726
SPAC11D3.02c	I	109829	110455	-	627	SPAC11D3.02c	10.1378	0.141107	0.0482635	0.826113	1	0	-0.0864787	0.0181573	0.89281	1	0	0.0738599	0.0132539	0.908346	0.956511	0	-0.113341	0.0311606	0.859883	1	0	-0.72405	1.25843	0.261948	0.43722	0	-0.697823	1.17125	0.279145	0.881093	0	0.998016	2.326	0.127228	0.190461	0	-2.3915	12.3636	0.000437774	0.000581442	-1	-2.80786	16.4634
SPAC11D3.03c	I;I;I	110904;112098;112378	112046;112333;112499	-;-;-	1501	SPAC11D3.03c	8.41272	1.22216	3.34932	0.0672329	1	0	0.658175	0.979108	0.322419	1	0	1.98095	8.4772	0.00359625	0.308857	0	1.79734	7.05185	0.00791832	0.429212	0	0.872993	1.73268	0.188069	0.390776	0	0.385198	0.340707	0.559421	0.928154	0	0.834882	1.65955	0.197664	0.240286	0	-2.69695	15.4909	8.29051e-05	0.000144505	-1	-3.99663	30.307
SPAC11D3.04c	I;I	112514;113435	113367;114445	-;-	1865	SPAC11D3.04c	8.59934	-0.889595	1.88221	0.170083	1	0	0.820498	1.61004	0.204486	1	0	-0.837893	1.67088	0.19614	0.871839	0	-0.091571	0.0202627	0.886806	1	0	0.547902	0.722451	0.395341	0.532136	0	-1.31636	4.04748	0.0442372	0.61979	0	0.548209	0.712774	0.398524	0.423228	0	-2.35482	12.0803	0.000509562	0.000667802	-1	-3.5917	25.225
SPAC11D3.05	I	113950	115962	+	2013	mfs2	7.84725	0.259635	0.158982	0.690096	1	0	0.24684	0.143854	0.70448	1	0	-0.167387	0.0660356	0.797199	0.913197	0	0.255567	0.153812	0.694919	1	0	-0.498057	0.583875	0.444797	0.570158	0	-0.431951	0.44023	0.507011	0.920034	0	1.04477	2.5195	0.112446	0.183516	0	-2.68244	15.0487	0.000104774	0.000171503	-1	-3.75503	26.7121
SPAC11D3.07c	I	116054	120309	-	4256	toe4	10.3523	-0.109278	0.0289792	0.864827	1	0	0.0765296	0.0142	0.905146	1	0	0.123649	0.037092	0.847278	0.930739	0	0.596215	0.857223	0.354517	1	0	-0.333252	0.268697	0.604207	0.695375	0	-0.350685	0.298065	0.585098	0.93084	0	1.2081	3.44665	0.0633801	0.177962	0	-2.91308	17.8478	2.3929e-05	7.5194e-05	-1	-3.48575	24.2729
SPAC11D3.06	I	116331	118189	+	1859	SPAC11D3.06	6.74754	-0.852533	1.62395	0.202542	1	0	-0.332824	0.250377	0.61681	1	0	-0.671155	1.00944	0.315038	0.871839	0	-0.180072	0.073438	0.786395	1	0	-1.66912	5.99512	0.0143455	0.218587	0	-0.612965	0.84955	0.35668	0.902556	0	1.07201	2.41925	0.119852	0.186919	0	-3.0209	17.1928	3.37717e-05	8.55687e-05	-1	-3.61901	23.2197
SPAC11D3.08c	I	120321	123785	-	3465	SPAC11D3.08c	9.02944	-0.669946	1.0779	0.299168	1	0	-0.238872	0.138033	0.710244	1	0	-0.37893	0.346715	0.555979	0.871839	0	0.319696	0.247439	0.618884	1	0	-1.20614	3.42582	0.0641842	0.318219	0	-0.304718	0.22516	0.635136	0.94015	0	1.47843	5.10544	0.023851	0.177962	0	-2.86681	17.4002	3.0279e-05	8.17287e-05	-1	-3.32381	22.4518
SPAC11D3.09	I	122187	124116	+	1930	SPAC11D3.09	5.61401	-0.67395	0.944565	0.331107	1	0	-0.443435	0.409342	0.522304	1	0	-0.338091	0.240128	0.624114	0.871839	0	0.389764	0.320385	0.571377	1	0	0.0158038	0.000531877	0.9816	0.987274	0	0.0799044	0.013624	0.90708	0.989426	0	1.05187	2.00163	0.15713	0.209352	0	-1.66253	5.18529	0.0227789	0.0249978	-1	-1.72842	5.49013
SPAC11D3.10	I	124907	129053	+	4147	SPAC11D3.10	6.32273	-0.332529	0.240551	0.623808	1	0	0.00563989	7.15547e-05	0.993251	1	0	-0.2501	0.135766	0.712527	0.885204	0	0.647775	0.912246	0.339519	1	0	-0.855128	1.57846	0.208983	0.406114	0	-0.645131	0.907886	0.340676	0.901118	0	0.948099	1.96248	0.161248	0.212435	0	-3.09459	18.2501	1.93711e-05	7.11027e-05	-1	-3.61787	23.745
SPAC11D3.11c	I;I;I	126951;129103;129172	129059;129127;129316	-;-;-	2279	SPAC11D3.11c	8.27607	-0.387862	0.358561	0.549306	1	0	-0.409962	0.399936	0.527122	1	0	-0.902726	1.90618	0.167389	0.871839	0	0.206571	0.101924	0.749533	1	0	-0.5897	0.826057	0.363415	0.506377	0	-0.514001	0.630017	0.427349	0.913683	0	1.1734	3.22104	0.0726976	0.177962	0	-2.93648	17.9344	2.28654e-05	7.43772e-05	-1	-3.69282	26.4452
SPAC11D3.13	I	130148	131268	+	1121	hsp3104	7.42452	-0.886452	1.80833	0.178709	1	0	-1.02705	2.40157	0.121213	1	0	-1.21073	3.31801	0.0685247	0.871839	0	-0.154527	0.0557229	0.813388	1	0	-2.6618	14.6328	0.000130625	0.0102836	-1	-0.166566	0.0648589	0.798975	0.971309	0	1.70765	6.30726	0.0120244	0.177962	0	-2.43929	12.2275	0.000470899	0.000620948	-1	-2.63852	14.0306
SPAC11D3.14c	I	131190	135736	-	4547	SPAC11D3.14c	10.3879	-0.762228	1.39032	0.238352	1	0	-0.334144	0.269474	0.603685	1	0	-0.547724	0.71954	0.396295	0.871839	0	2.43873	12.9831	0.000314308	0.0472391	1	-0.953376	2.16207	0.141454	0.359642	0	-0.832427	1.65648	0.198079	0.844227	0	1.53238	5.45489	0.0195136	0.177962	0	-3.71415	27.0311	2.0021e-07	6.69714e-05	-1	-3.81092	28.1448
SPNCRNA.609	I	131203	135541	+	4339	SPAC11D3.14c-antisense-1	6.14022	-0.0458058	0.00458589	0.946009	1	0	0.00703271	0.000109463	0.991652	1	0	-0.430501	0.398332	0.527952	0.871839	0	-0.455908	0.445133	0.504655	1	0	-1.2059	3.07588	0.0794617	0.328703	0	1.07257	2.4806	0.115259	0.780149	0	1.82013	6.64774	0.00992816	0.177962	0	-0.616879	0.812889	0.367267	0.376958	0	-1.42551	4.19237
SPAC11D3.15	I	136139	140365	+	4227	SPAC11D3.15	10.7764	-1.51364	5.31927	0.0210909	1	0	-0.485595	0.569047	0.450638	1	0	-0.918397	2.00855	0.156415	0.871839	0	2.55215	14.1296	0.000170639	0.0289342	1	-1.60106	5.92027	0.0149677	0.219166	0	-1.15217	3.13925	0.0764291	0.721664	0	1.44952	4.91517	0.0266219	0.177962	0	-3.58652	25.5557	4.29795e-07	6.69714e-05	-1	-3.76654	27.6877
SPNCRNA.610	I	136274	137355	-	1082	SPAC11D3.15-antisense-1	5.6111	-0.0614387	0.00800514	0.928707	1	0	-0.733631	1.10636	0.292874	1	0	0.282113	0.168127	0.681781	0.878957	0	-0.00746136	0.000113266	0.991509	1	0	-1.98391	7.67341	0.00560403	0.139847	0	0.338628	0.244482	0.620987	0.939377	0	1.2302	2.98801	0.0838833	0.17805	0	-1.7465	5.97637	0.0144988	0.0161062	-1	-1.49329	4.45693
SPAC11D3.16c	I	140381	141653	-	1273	SPAC11D3.16c	9.74081	0.227093	0.124412	0.724298	1	0	0.894394	1.89959	0.168124	1	0	0.441061	0.468198	0.493817	0.871839	0	0.888626	1.87939	0.170403	1	0	0.38296	0.35312	0.552352	0.654841	0	-1.02204	2.47219	0.115877	0.780917	0	0.666048	1.06598	0.301854	0.331754	0	-3.00527	18.8363	1.42428e-05	6.81793e-05	-1	-4.17928	32.7054
SPAC11D3.17	I;I	141199;141559	141510;144768	+;+	3522	SPAC11D3.17	9.97985	0.290818	0.203713	0.651741	1	0	0.821341	1.59857	0.206105	1	0	0.715609	1.22426	0.268526	0.871839	0	1.5935	5.84426	0.015628	0.66907	0	0.368634	0.326628	0.567651	0.666053	0	-0.714124	1.21265	0.270809	0.879617	0	0.811838	1.57689	0.20921	0.24964	0	-3.01815	18.9646	1.33169e-05	6.72289e-05	-1	-3.88485	29.0248
SPNCRNA.611	I	144733	146501	+	1769	SPAC11D3.18c-antisense-1	3.14427	1.17162	1.62978	0.201734	1	0	2.22849	6.26383	0.0123227	0.641656	0	3.17188	12.7883	0.000348798	0.0591437	0	2.09919	5.37573	0.0204187	0.762876	0	1.49344	2.84516	0.0916496	0.331128	0	0.814192	0.823741	0.364089	0.905416	0	1.44545	3.66516	0.0555612	0.177962	0	-2.77045	12.6441	0.000376753	0.000507014	-1	-2.27088	8.7526
SPAC11D3.18c	I;I	144819;146912	146869;146935	-;-	2075	SPAC11D3.18c	9.9544	-2.22404	10.9077	0.000957641	0.372522	0	-1.31276	4.02142	0.0449258	1	0	-2.04027	9.27521	0.00232276	0.222615	0	1.84294	7.7314	0.00542687	0.338565	0	-1.21185	3.44083	0.0636039	0.318205	0	-2.03709	9.29044	0.00230353	0.162056	0	1.44766	4.88697	0.0270602	0.177962	0	-2.88289	17.5192	2.84422e-05	7.97038e-05	-1	-3.7539	27.452
SPNCRNA.612	I	146871	148041	-	1171	SPAC5H10.01-antisense-1	4.24396	0.985969	1.81966	0.177354	1	0	1.09696	2.25084	0.133542	1	0	0.252181	0.119069	0.730047	0.889303	0	0.276937	0.141004	0.707285	1	0	-1.06131	2.04507	0.1527	0.366535	0	0.869427	1.44185	0.22984	0.861729	0	1.58351	3.87148	0.0491132	0.177962	0	-2.12225	6.95088	0.00837782	0.009477	-1	-2.07821	6.64244
SPAC5H10.01	I	146974	148055	+	1082	SPAC5H10.01	9.79702	-3.11336	19.8056	8.57333e-06	0.0113391	-1	-1.58164	5.71879	0.0167843	0.739962	0	-2.38909	12.3645	0.000437575	0.0688972	0	2.40676	12.6493	0.00037571	0.0500145	0	-1.21614	3.45686	0.0629899	0.318205	0	-2.84884	17.0046	3.72901e-05	0.0154125	-1	1.28729	3.89452	0.0484439	0.177962	0	-2.97571	18.5282	1.67411e-05	6.9214e-05	-1	-4.17927	32.677
SPAC5H10.02c	I	148038	150331	-	2294	hsp3102	5.40335	-1.10685	2.41329	0.12031	1	0	-0.349325	0.247978	0.618502	1	0	-0.549754	0.610743	0.434508	0.871839	0	-0.484601	0.47057	0.492725	1	0	-0.214395	0.0949102	0.758025	0.815889	0	-0.325985	0.221057	0.638235	0.94015	0	2.19279	9.2888	0.00230559	0.10443	0	-2.44427	11.2511	0.000795778	0.00100794	-1	-3.17401	17.8398
SPNCRNA.613	I	148362	149005	+	644	hsp3102-antisense-1	3.53492	1.11688	2.01395	0.15586	1	0	1.53311	3.74929	0.0528298	1	0	0.250243	0.0963786	0.756219	0.896761	0	2.68679	11.2948	0.000777228	0.0886174	0	0.0483426	0.00379242	0.950895	0.962834	0	1.10543	2.03202	0.154015	0.823	0	1.05299	1.86639	0.171889	0.219399	0	-2.24301	8.38566	0.00378192	0.00440391	-1	-3.02965	13.8531
SPAC5H10.03	I	149446	152909	+	3464	SPAC5H10.03	11.6928	-0.230331	0.128704	0.719779	1	0	-0.706121	1.19901	0.273519	1	0	-0.191897	0.089269	0.765109	0.900801	0	0.315898	0.241723	0.622965	1	0	-0.959234	2.19285	0.138652	0.357986	0	-0.804478	1.55218	0.212814	0.858506	0	0.691356	1.14665	0.284251	0.315236	0	-2.82369	16.8287	4.09088e-05	9.37713e-05	-1	-3.92442	29.5033
SPAC5H10.04	I	152851	155515	+	2665	SPAC5H10.04	7.67204	1.86436	7.56087	0.00596491	0.99075	0	1.43055	4.50953	0.0337064	1	0	1.60232	5.65413	0.0174143	0.738209	0	1.8582	7.4998	0.0061706	0.370965	0	1.11751	2.80776	0.093809	0.332103	0	1.2207	3.35387	0.0670471	0.699341	0	1.3412	4.08835	0.0431798	0.177962	0	-2.98583	18.0698	2.12953e-05	7.30987e-05	-1	-2.75394	15.6934
SPAC5H10.05c	I	153070	155583	-	2514	SPAC5H10.05c	8.12738	-0.439678	0.459212	0.497993	1	0	0.343415	0.281073	0.595999	1	0	0.0064497	0.000103509	0.991883	0.996403	0	0.413187	0.406013	0.524	1	0	-0.920339	1.98706	0.158649	0.36972	0	0.111124	0.0295642	0.863483	0.978589	0	1.25257	3.56347	0.0590642	0.177962	0	-2.36028	11.8964	0.000562438	0.000731734	-1	-2.30594	11.3889
SPAC5H10.06c	I	156430	158307	-	1878	adh4	10.7788	0.438683	0.4673	0.494232	1	0	0.468276	0.532038	0.465752	1	0	0.479697	0.558051	0.455047	0.871839	0	0.191661	0.0894299	0.764903	1	0	-0.327869	0.261046	0.609402	0.699771	0	-0.562267	0.76584	0.381507	0.908282	0	0.685225	1.12723	0.288367	0.319052	0	-3.14298	20.3804	6.34755e-06	6.69714e-05	-1	-3.84753	28.5882
SPAC5H10.07	I	158777	159472	+	696	SPAC5H10.07	4.64436	-0.461642	0.408163	0.522904	1	0	1.11637	2.41563	0.120129	1	0	-0.438814	0.36805	0.544069	0.871839	0	-0.493712	0.455772	0.499607	1	0	-0.409102	0.328922	0.566294	0.665288	0	-0.547571	0.584744	0.444459	0.914032	0	1.42062	3.83787	0.0501072	0.177962	0	-2.21795	9.08174	0.00258174	0.00305797	-1	-2.97669	15.1332
SPAC5H10.08c	I	159880	160945	-	1066	pan6	8.40785	-0.539509	0.696151	0.40408	1	0	0.331161	0.263564	0.607682	1	0	-0.0449427	0.00485029	0.944477	0.974236	0	0.20724	0.103279	0.747929	1	0	-1.09834	2.83528	0.0922149	0.331128	0	-0.000390086	4.13292e-07	0.999487	1	0	0.78417	1.43717	0.230598	0.268761	0	-2.83489	16.721	4.32997e-05	9.70975e-05	-1	-3.3507	22.2866
SPAC5H10.09c	I	160977	161822	-	846	ecm31	5.8223	-0.735757	1.13582	0.286538	1	0	-0.53384	0.599173	0.438894	1	0	-0.358195	0.270869	0.60275	0.871839	0	0.609106	0.788075	0.374683	1	0	-0.718903	1.09653	0.29503	0.455104	0	0.552902	0.655504	0.418152	0.913683	0	0.554039	0.595188	0.44042	0.463257	0	-3.41032	19.9971	7.75616e-06	6.69714e-05	-1	-3.59712	21.534
SPNCRNA.614	I	161072	162819	+	1748	SPAC5H10.09c-antisense-1	5.82693	0.0294217	0.00181681	0.966001	1	0	1.05849	2.34903	0.125361	1	0	0.615995	0.804159	0.369853	0.871839	0	0.345145	0.251944	0.615709	1	0	-0.395452	0.331087	0.56502	0.664262	0	0.363215	0.283051	0.594708	0.931374	0	0.889951	1.50995	0.219146	0.258388	0	-1.9488	7.30482	0.006877	0.00783556	-1	-2.66666	12.7013
SPNCRNA.615	I	162257	164455	-	2199	SPAC5H10.10-antisense-1	5.24738	-0.494796	0.50276	0.47829	1	0	0.146468	0.0444457	0.833027	1	0	-0.774398	1.21524	0.270296	0.871839	0	-0.483451	0.477316	0.48964	1	0	0.0868049	0.0159657	0.89945	0.923756	0	-2.14837	8.80613	0.00300219	0.185547	0	1.11153	1.89935	0.168151	0.21693	0	-1.02482	1.82619	0.176578	0.183804	0	-1.8217	5.40481
SPAC5H10.10	I	162756	164635	+	1880	SPAC5H10.10	10.0396	-0.614739	0.910474	0.339989	1	0	-0.0584346	0.00829598	0.927427	1	0	-0.514377	0.637586	0.424586	0.871839	0	0.319528	0.247159	0.619082	1	0	-0.842329	1.69503	0.192939	0.393482	0	-1.32747	4.10886	0.0426591	0.609085	0	1.0018	2.20778	0.137316	0.19668	0	-1.28499	3.7196	0.0537772	0.0576477	0	-1.91778	7.91271
SPAC5H10.11	I	164570	166335	+	1766	gmh1	5.72872	0.288268	0.176426	0.674463	1	0	0.333831	0.234164	0.628454	1	0	0.44995	0.426855	0.513536	0.871839	0	0.790033	1.31062	0.252282	1	0	0.117207	0.0294393	0.863769	0.897847	0	-0.840878	1.4824	0.223399	0.860854	0	1.43678	3.7096	0.0541004	0.177962	0	-1.62361	4.92999	0.0263944	0.028803	-1	-2.26735	8.94518
SPAC5H10.12c	I	165814	167826	-	2013	SPAC5H10.12c	8.73225	-0.00322462	2.52569e-05	0.99599	1	0	-0.0416956	0.00422457	0.948177	1	0	-0.211956	0.108897	0.741403	0.892374	0	0.541936	0.7097	0.399544	1	0	-0.72526	1.26412	0.260873	0.437102	0	-0.39679	0.381784	0.53665	0.925713	0	1.11439	2.92075	0.0874473	0.17825	0	-2.79782	16.5098	4.83997e-05	0.000103414	-1	-3.16847	20.5255
SPNCRNA.616	I	166583	167280	+	698	SPAC5H10.12c-antisense-1	1.30384	0.390411	0.182645	0.66911	1	0	0.157366	0.0273648	0.868611	1	0	1.80721	4.27717	0.0386275	0.871839	0	1.03128	1.29852	0.254484	1	0	-1.05782	1.26805	0.260133	0.436947	0	1.36036	2.5008	0.113789	0.777016	0	2.8089	7.79191	0.00524807	0.162175	0	-0.266974	0.0769502	0.781474	0.786708	0	-0.00138802	5.16771e-06
SPAC5H10.13c	I	167766	170137	-	2372	gmh2	9.51942	0.065024	0.0102663	0.919294	1	0	0.260471	0.164434	0.685107	1	0	-0.0475699	0.00548644	0.940954	0.972422	0	0.377536	0.345118	0.55689	1	0	-0.56247	0.762993	0.382394	0.521718	0	0.310898	0.23449	0.628215	0.94015	0	0.537701	0.695281	0.404374	0.428683	0	-3.1842	20.7959	5.1091e-06	6.69714e-05	-1	-3.85691	28.6646
SPNCRNA.617	I	170237	174473	+	4237	rad8-antisense-1	6.37611	-0.0248631	0.0013453	0.970742	1	0	0.43894	0.420003	0.516935	1	0	-0.197011	0.0841611	0.771736	0.903149	0	0.252843	0.138959	0.709318	1	0	-0.386772	0.326163	0.567927	0.666248	0	-0.002724	1.55272e-05	0.996856	1	0	0.765782	1.29294	0.255507	0.290022	0	-2.89221	16.2898	5.4356e-05	0.000111154	-1	-3.37609	21.2212
SPAC13G6.01c	I	170489	174701	-	4213	rad8	9.90574	-0.52081	0.65437	0.418554	1	0	-0.135275	0.0443181	0.833263	1	0	-0.429908	0.445718	0.504375	0.871839	0	-0.0243943	0.00144356	0.969692	1	0	-1.34142	4.21107	0.040161	0.285803	0	-0.280561	0.190904	0.662165	0.943655	0	1.35229	4.27687	0.0386344	0.177962	0	-2.74781	16.0742	6.09074e-05	0.000119095	-1	-3.33739	22.4906
SPAC13G6.02c	I	174865	176655	-	1791	rps101	12.6049	-0.409092	0.402807	0.525643	1	0	-0.0618853	0.00925869	0.923344	1	0	-0.45931	0.50646	0.476675	0.871839	0	0.464538	0.518419	0.471517	1	0	-1.27473	3.80068	0.0512318	0.310822	0	-0.212823	0.109357	0.740877	0.963237	0	0.997565	2.35307	0.125036	0.189404	0	-3.00253	18.6335	1.58413e-05	6.89194e-05	-1	-4.01735	30.4419
SPAC13G6.03	I	175890	180028	+	4139	gpi7	9.88244	-0.292645	0.20751	0.648726	1	0	-0.495111	0.591743	0.441746	1	0	-0.640828	0.9876	0.32033	0.871839	0	-0.00348361	2.95204e-05	0.995665	1	0	-1.41139	4.65197	0.031018	0.270359	0	-0.469241	0.532444	0.465581	0.914032	0	0.952944	2.16081	0.14157	0.199305	0	-3.20309	20.9863	4.62588e-06	6.69714e-05	-1	-3.90238	29.202
SPNCRNA.618	I	176878	177943	-	1066	gpi7-antisense-1	3.11833	-0.0643335	0.00631389	0.936667	1	0	0.63117	0.620799	0.430751	1	0	0.78349	0.96883	0.324972	0.871839	0	-0.301092	0.127721	0.720807	1	0	0.301645	0.147898	0.700552	0.770584	0	0.924328	1.40516	0.235861	0.86847	0	1.73522	5.0817	0.0241797	0.177962	0	-1.61281	4.49352	0.0340236	0.036891	-1	-1.2244	2.6331
SPAC13G6.04	I;I;I	180272;180586;180890	180528;180721;181069	+;+;+	573	tim8	8.57658	0.0812144	0.0159844	0.899392	1	0	-0.133839	0.0431774	0.835392	1	0	-0.334543	0.269284	0.603813	0.871839	0	0.00479721	5.79598e-05	0.993926	1	0	-1.02529	2.48562	0.114891	0.348563	0	-1.24154	3.6186	0.0571369	0.675103	0	0.774969	1.42454	0.232658	0.270446	0	-2.66402	15.1254	0.000100603	0.000166363	-1	-3.52055	24.4171
SPAC13G6.05c	I;I;I;I	180903;181485;181632;182001	181436;181574;181749;182254	-;-;-;-	996	trs33	7.9764	-0.661268	1.0289	0.310417	1	0	-0.290003	0.199127	0.655426	1	0	-0.578317	0.787165	0.374959	0.871839	0	-0.183056	0.0794113	0.778097	1	0	-0.465525	0.512919	0.473878	0.591986	0	-0.326888	0.253586	0.614561	0.936687	0	1.20825	3.37094	0.066356	0.177962	0	-2.85667	16.9023	3.93541e-05	9.19834e-05	-1	-3.63115	25.4555
SPAC13G6.06c	I	182337	186358	-	4022	gcv2	11.7594	-0.342311	0.283921	0.594143	1	0	-0.559128	0.754476	0.385063	1	0	-0.222868	0.120282	0.728729	0.889303	0	0.156434	0.0594042	0.80744	1	0	-1.46914	5.02628	0.0249655	0.255964	0	0.214805	0.111982	0.737899	0.963237	0	0.895899	1.91279	0.166654	0.215798	0	-3.28792	21.9551	2.79107e-06	6.69714e-05	-1	-3.66746	26.3557
SPAC13G6.07c	I	186314	187683	-	1370	rps601	12.5307	-0.301025	0.218604	0.640106	1	0	0.131955	0.0421003	0.837429	1	0	-0.417474	0.418752	0.517561	0.871839	0	0.414728	0.413829	0.520032	1	0	-1.18854	3.31748	0.0685469	0.322634	0	-0.131099	0.0415437	0.838492	0.977174	0	0.948782	2.13364	0.144098	0.200345	0	-3.04098	19.0619	1.26548e-05	6.69714e-05	-1	-4.12696	31.8336
SPAC13G6.08	I	187701	190031	+	2331	SPAC13G6.08	5.22517	0.0461445	0.00392839	0.950024	1	0	0.64465	0.771935	0.379619	1	0	-0.0247869	0.00113702	0.973101	0.985922	0	0.930047	1.6102	0.204463	1	0	-0.412954	0.320976	0.571022	0.668466	0	-0.0351879	0.00236283	0.961231	0.997354	0	1.15383	2.74905	0.0973123	0.178773	0	-2.50418	12.005	0.000530572	0.000693551	-1	-3.36213	20.006
SPNCRNA.619	I	188450	190474	-	2025	SPNCRNA.619	7.52194	0.106291	0.0264142	0.870893	1	0	0.536031	0.665667	0.414567	1	0	0.561813	0.734279	0.3915	0.871839	0	0.407965	0.387467	0.533634	1	0	-0.513967	0.613303	0.433547	0.561725	0	-0.135822	0.0431051	0.835528	0.977174	0	1.30987	3.83644	0.0501498	0.177962	0	-2.42828	12.3377	0.000443912	0.000588767	-1	-2.34979	11.5978
SPAC13G6.09	I;I	190192;190730	190584;191947	+;+	1611	SPAC13G6.09	8.35222	-0.351236	0.29532	0.586831	1	0	-0.323425	0.249723	0.61727	1	0	-0.64661	0.99155	0.319364	0.871839	0	0.0207468	0.00102965	0.974402	1	0	-1.07915	2.73547	0.0981423	0.335475	0	-0.487406	0.568946	0.450678	0.914032	0	1.01042	2.40246	0.121144	0.187165	0	-2.81992	16.699	4.38041e-05	9.75343e-05	-1	-3.64578	25.8888
SPAC13G6.10c	I	191928	194053	-	2126	asl1	11.1577	-0.367923	0.328562	0.566507	1	0	0.04756	0.00550549	0.940852	1	0	-0.603364	0.876747	0.349094	0.871839	0	0.318813	0.24686	0.619294	1	0	-0.907987	1.97069	0.160375	0.370353	0	-0.593436	0.851224	0.356206	0.902556	0	0.845245	1.70885	0.191135	0.234917	0	-2.74214	16.0507	6.16689e-05	0.000119744	-1	-3.34456	22.6209
SPAC13G6.11c	I;I	194099;195508	195258;195626	-;-	1279	erg12	9.31378	-0.605134	0.884311	0.347024	1	0	-0.225288	0.123125	0.72567	1	0	-0.641133	0.989315	0.31991	0.871839	0	0.0496486	0.0059962	0.938277	1	0	-1.07156	2.72949	0.098511	0.335475	0	-0.719997	1.24945	0.263658	0.877889	0	0.976164	2.25826	0.132903	0.1932	0	-2.78652	16.4332	5.03955e-05	0.000106102	-1	-3.398	23.1854
SPAC13G6.12c	I;I	195940;196221	196174;199051	-;-	3066	chs1	9.01693	-0.0387315	0.00364863	0.951834	1	0	-0.0784703	0.0149561	0.902665	1	0	-0.202404	0.0993641	0.752594	0.894843	0	0.213064	0.110224	0.739889	1	0	-0.701584	1.18455	0.276431	0.445755	0	-0.310599	0.234342	0.628323	0.94015	0	0.975773	2.27202	0.131728	0.19271	0	-3.08442	19.7569	8.79459e-06	6.69714e-05	-1	-3.57893	25.3967
SPNCRNA.620	I	199874	200587	-	714	aps1-antisense-1	-0.282189	-1.13194	1.17442	0.278496	1	0	-1.34145	1.62886	0.201861	1	0	-0.248264	0.0633542	0.801271	0.914275	0	-1.19813	1.17363	0.278657	1	0	-1.90918	3.42382	0.0642623	0.318219	0	-1.8123	3.19675	0.0737849	0.721664	0	1.30627	1.43025	0.231724	0.269692	0	-0.697348	0.499941	0.479526	0.488163	0	-0.419859	0.182411
SPAC13G6.14	I	200121	201517	+	1397	aps1	9.63172	-0.0727301	0.0128537	0.909734	1	0	0.0279562	0.00189787	0.965251	1	0	-0.289337	0.20278	0.652486	0.873586	0	0.274931	0.183332	0.668525	1	0	-0.687175	1.13503	0.286706	0.450927	0	-0.603534	0.87922	0.348415	0.902287	0	1.04976	2.60533	0.106505	0.181129	0	-2.70457	15.6095	7.78622e-05	0.000138601	-1	-3.56362	25.0955
SPAC13G6.15c	I	201729	203346	-	1618	SPAC13G6.15c	6.55701	-0.786703	1.37157	0.241542	1	0	-0.648137	0.928494	0.335255	1	0	-0.585975	0.762884	0.382427	0.871839	0	-0.196404	0.0864092	0.768793	1	0	-1.27502	3.54283	0.0598032	0.314244	0	-0.398962	0.358197	0.54951	0.925866	0	1.10412	2.58337	0.107992	0.181821	0	-2.54614	12.7802	0.000350312	0.000474133	-1	-3.06128	17.53
SPNCRNA.621	I	203597	204322	-	726	SPNCRNA.621	5.42239	-0.000796693	1.27635e-06	0.999099	1	0	1.02592	2.11566	0.145799	1	0	0.146954	0.0436447	0.834516	0.925638	0	0.101542	0.0204746	0.88622	1	0	0.422992	0.367928	0.544136	0.648119	0	-0.678537	0.931143	0.334566	0.89941	0	1.05976	2.32406	0.127387	0.190461	0	-2.1638	9.18869	0.00243516	0.00289011	-1	-3.24734	18.8114
SPAC24B11.05	I	204386	206081	+	1696	SPAC24B11.05	9.81203	-0.218835	0.11609	0.733315	1	0	-0.243648	0.143742	0.704589	1	0	-0.108833	0.0286927	0.86549	0.937187	0	-0.202022	0.0989181	0.753132	1	0	-1.10157	2.87321	0.0900649	0.331128	0	-1.19373	3.36318	0.066669	0.697446	0	1.15651	3.16184	0.0753779	0.17805	0	-2.64328	14.9812	0.000108588	0.000176526	-1	-3.43398	23.6257
SPAC24B11.06c	I	206476	208044	-	1569	sty1	8.89919	-0.51364	0.637976	0.424445	1	0	-0.428369	0.444068	0.505166	1	0	-0.325859	0.257265	0.612005	0.871839	0	0.33873	0.278541	0.597659	1	0	-1.59722	5.90716	0.0150795	0.219166	0	-1.01823	2.47305	0.115813	0.780917	0	1.07037	2.71682	0.0992954	0.178816	0	-3.10905	20.022	7.65558e-06	6.69714e-05	-1	-3.31133	22.2124
SPNCRNA.622	I	206775	209401	+	2627	sty1-antisense-1	7.84157	0.0670412	0.0104276	0.918665	1	0	1.07028	2.60863	0.106283	1	0	0.0576076	0.00767634	0.930183	0.96824	0	0.164227	0.0622803	0.802927	1	0	0.425931	0.42273	0.515578	0.624568	0	-0.425733	0.421055	0.516411	0.923013	0	1.70327	6.53695	0.0105656	0.177962	0	-2.53933	13.6443	0.000220909	0.000313694	-1	-3.36802	22.3812
SPAC24B11.07c	I	208839	211275	-	2437	SPAC24B11.07c	8.63456	-0.163354	0.0646059	0.799359	1	0	-0.115646	0.0323832	0.857189	1	0	-0.440991	0.467935	0.493939	0.871839	0	0.444395	0.476544	0.489992	1	0	-0.723573	1.25478	0.262641	0.437934	0	0.00156362	5.82424e-06	0.998074	1	0	0.90033	1.92374	0.165445	0.214991	0	-3.08925	19.6886	9.11431e-06	6.69714e-05	-1	-3.78074	27.6479
SPAC24B11.08c	I	211714	213591	-	1878	SPAC24B11.08c	8.75216	-0.207582	0.104568	0.746415	1	0	0.220279	0.11783	0.7314	1	0	-0.259304	0.162754	0.686633	0.879552	0	0.300829	0.219451	0.639459	1	0	-0.476801	0.549199	0.458645	0.581993	0	-0.163584	0.0650889	0.798626	0.971309	0	0.902313	1.93596	0.164108	0.214016	0	-2.85131	17.1885	3.38481e-05	8.56012e-05	-1	-3.60147	25.5615
SPNCRNA.623	I	213527	215928	-	2402	SPNCRNA.623	6.87677	-0.635636	0.897255	0.343519	1	0	1.0239	2.32087	0.127649	1	0	-0.827214	1.49963	0.220728	0.871839	0	0.0400475	0.00359701	0.952175	1	0	0.937546	1.96261	0.161235	0.370789	0	-1.06792	2.51856	0.112513	0.777016	0	0.757058	1.2925	0.255588	0.290065	0	-2.32687	11.2778	0.000784379	0.000995032	-1	-3.35806	21.5296
SPNCRNA.142	I	213841	214818	+	978	SPNCRNA.142	-1.21341	0.593092	0.211115	0.645895	1	0	-0.267369	0.0379012	0.845642	1	0	-1.7254	1.00986	0.314936	0.871839	0	1.66928	1.94895	0.1627	1	0	-1.25422	0.809303	0.368326	0.509889	0	0.15904	0.0159433	0.899521	0.988067	0	-1.24983	0.927286	0.335569	0.363254	0	-4.00594	14.5139	0.000139129	0.000214266	-1	-3.94462	13.1771
SPAC24B11.09	I	214093	216962	+	2870	mpc2	9.07399	-0.292287	0.207508	0.648728	1	0	-0.222121	0.119937	0.729103	1	0	-0.315182	0.240586	0.623783	0.871839	0	0.0425728	0.00441088	0.947048	1	0	-0.730368	1.28267	0.257403	0.435013	0	0.350652	0.298999	0.584511	0.93084	0	1.38901	4.50286	0.0338382	0.177962	0	-2.91053	17.8309	2.41432e-05	7.53272e-05	-1	-3.11127	19.9211
SPAC24B11.10c	I	218260	221562	-	3303	cfh1	8.77339	-0.762063	1.39299	0.237902	1	0	-0.416479	0.419177	0.517348	1	0	-0.871337	1.80508	0.1791	0.871839	0	0.506638	0.620696	0.430789	1	0	-0.817948	1.60126	0.205725	0.402766	0	-0.129904	0.0410445	0.839452	0.977174	0	0.904439	1.95392	0.162165	0.212947	0	-3.43712	23.7687	1.08635e-06	6.69714e-05	-1	-3.71754	27.0598
SPAC24B11.11c	I	221694	223991	-	2298	sid2	9.26069	-0.630633	0.958492	0.327567	1	0	-0.170322	0.0703836	0.790779	1	0	-0.461105	0.514137	0.473354	0.871839	0	0.460589	0.513554	0.473605	1	0	-1.0237	2.49217	0.114414	0.348563	0	-0.646795	1.00944	0.315038	0.891844	0	1.21159	3.4665	0.0626236	0.177962	0	-3.08389	19.7428	8.85944e-06	6.69714e-05	-1	-3.91083	29.4095
SPAC24B11.12c	I;I	224080;228312	228232;229307	-;-	5149	SPAC24B11.12c	10.6244	-0.60959	0.89838	0.343217	1	0	-0.513815	0.639119	0.42403	1	0	-0.360228	0.31499	0.574634	0.871839	0	0.133377	0.0433179	0.835128	1	0	-1.57206	5.73819	0.0165999	0.222627	0	-0.260742	0.165451	0.684187	0.950168	0	1.31789	4.08624	0.0432337	0.177962	0	-3.00162	18.8341	1.42593e-05	6.81793e-05	-1	-3.40738	23.3865
SPNCRNA.624	I	229270	230855	-	1586	SPAC24B11.14-antisense-1	6.26511	-0.539148	0.626958	0.428473	1	0	0.702811	1.07208	0.300476	1	0	-0.487703	0.512304	0.474143	0.871839	0	0.514337	0.574108	0.448631	1	0	0.447972	0.440049	0.507099	0.61826	0	-1.23301	3.22786	0.0723954	0.716814	0	0.699564	1.06672	0.301687	0.331625	0	-2.70508	14.2965	0.000156151	0.000234741	-1	-3.69448	24.399
SPAC24B11.14	I;I;I	230545;230743;230830	230681;230799;231136	+;+;+	501	SPAC24B11.14	4.55045	0.391642	0.303352	0.581789	1	0	-0.791963	1.17871	0.277619	1	0	0.541985	0.58092	0.445952	0.871839	0	-0.121772	0.0287731	0.865304	1	0	-2.26357	9.04196	0.00263853	0.0908782	0	0.52643	0.556166	0.455809	0.914032	0	1.10499	1.83846	0.175132	0.222146	0	-2.64655	10.6827	0.0010814	0.00134348	-1	-2.54433	9.61319
SPAC24B11.13	I	231311	233488	+	2178	hem3	9.2226	0.12547	0.038265	0.844912	1	0	0.230672	0.129257	0.719204	1	0	-0.214255	0.111304	0.738664	0.891624	0	0.384429	0.358308	0.549448	1	0	-0.294255	0.209988	0.646777	0.728271	0	-0.131926	0.0423533	0.836948	0.977174	0	0.653108	1.0255	0.311218	0.340236	0	-2.97663	18.5527	1.6527e-05	6.91292e-05	-1	-3.94476	29.7791
SPAC806.02c	I;I	233032;235103	235053;235164	-;-	2084	SPAC806.02c	9.1589	-0.619377	0.92612	0.335873	1	0	-0.538289	0.699645	0.402903	1	0	-0.78816	1.48761	0.222588	0.871839	0	0.206913	0.104044	0.747029	1	0	-1.08396	2.79144	0.0947689	0.332823	0	-0.314049	0.239754	0.624383	0.94015	0	1.08449	2.7925	0.0947062	0.178757	0	-3.22727	21.326	3.87438e-06	6.69714e-05	-1	-4.02051	30.7543
SPNCRNA.625	I	235280	237141	+	1862	rps2601-antisense-1	3.45712	0.116346	0.0225162	0.880722	1	0	0.19393	0.0619979	0.803366	1	0	-0.177168	0.0500391	0.822995	0.922478	0	0.132732	0.0283979	0.866177	1	0	-0.503525	0.424445	0.514727	0.623766	0	0.266766	0.123692	0.725065	0.959807	0	1.4273	3.63401	0.0566102	0.177962	0	-2.94467	14.2565	0.000159512	0.0002389	-1	-2.68396	12.0244
SPAC806.03c	I	235533	236104	-	572	rps2601	9.59702	-0.221687	0.119119	0.729992	1	0	0.0524542	0.00668171	0.934852	1	0	-0.448855	0.485623	0.485886	0.871839	0	0.483007	0.564233	0.45256	1	0	-0.845839	1.71025	0.190954	0.391801	0	-0.315657	0.241486	0.623135	0.94015	0	0.623475	0.933459	0.333966	0.361992	0	-3.47743	24.1577	8.87586e-07	6.69714e-05	-1	-4.61762	38.2402
SPAC806.11	I	237023	237885	-	863	SPAC806.11	0.113367	1.47268	1.8668	0.171842	1	0	1.34019	1.51519	0.218349	1	0	2.43911	5.5621	0.0183534	0.740218	0	1.81205	2.7714	0.0959624	1	0	1.27522	1.48173	0.223504	0.414479	0	0.466451	0.182371	0.669344	0.945033	0	0.736314	0.599925	0.438606	0.461519	0	-2.11081	5.64496	0.0175056	0.0193296	-1	-3.92882	15.369
SPNCRNA.626	I	237820	239427	-	1608	SPNCRNA.626	6.82968	0.0264733	0.001546	0.968636	1	0	0.0585082	0.00757548	0.930642	1	0	-0.0954279	0.0201438	0.887136	0.9469	0	0.701346	1.08532	0.29751	1	0	0.21367	0.102302	0.749085	0.808899	0	-0.0178035	0.000714332	0.978677	0.998812	0	1.45173	4.63447	0.0313358	0.177962	0	-3.0355	17.9429	2.27628e-05	7.4374e-05	-1	-3.30468	20.9242
SPNCRNA.627	I	237903	238881	+	979	SPNCRNA.627	1.23068	-0.411443	0.225778	0.634673	1	0	-0.247688	0.0818474	0.774809	1	0	-1.30422	2.00848	0.156422	0.871839	0	-0.133282	0.0239311	0.87706	1	0	-0.193552	0.0562008	0.812605	0.859114	0	-0.574711	0.482711	0.487197	0.920034	0	1.49803	2.87233	0.0901146	0.178418	0	-1.94973	5.05586	0.0245428	0.0268756	-1	-2.52527	7.85444
SPNCRNA.628	I	238998	240617	+	1620	SPNCRNA.628	2.3608	0.761046	0.676283	0.41087	1	0	1.1264	1.45686	0.227431	1	0	1.38744	2.33961	0.126121	0.871839	0	2.44021	7.4814	0.00623396	0.371398	0	1.91954	4.82316	0.0280799	0.264519	0	0.623174	0.485733	0.485837	0.920034	0	1.357	2.99258	0.0836468	0.17805	0	-2.42578	9.31536	0.0022724	0.00271008	-1	-2.74817	11.5096
SPAC806.04c	I;I;I;I	241008;241589;241757;242917	241537;241709;242815;243122	-;-;-;-	1916	SPAC806.04c	9.43675	-0.555164	0.744113	0.388347	1	0	-0.428945	0.445184	0.504631	1	0	-0.624607	0.938531	0.332656	0.871839	0	0.411208	0.409434	0.522257	1	0	-0.557697	0.750135	0.386433	0.524642	0	-0.0695378	0.0117654	0.913624	0.989862	0	0.949346	2.14344	0.143181	0.200011	0	-3.14975	20.3747	6.36672e-06	6.69714e-05	-1	-4.0399	30.9075
SPAC806.06c	I	244206	247074	-	2869	SPAC806.06c	9.50653	-0.39005	0.368214	0.543979	1	0	-0.702531	1.18574	0.27619	1	0	-0.563263	0.763522	0.382229	0.871839	0	0.207172	0.104113	0.746948	1	0	-0.919069	2.01525	0.155725	0.368481	0	-0.0616413	0.00923835	0.923428	0.990417	0	1.01233	2.43826	0.118408	0.186015	0	-3.18611	20.8135	5.0626e-06	6.69714e-05	-1	-3.78564	27.8478
SPAC806.05	I;I	244214;247491	247438;247574	+;+	3309	SPAC806.05	6.66699	-1.07414	2.5242	0.112111	1	0	0.339553	0.258558	0.611112	1	0	-0.527517	0.62018	0.430981	0.871839	0	-0.425051	0.403046	0.52552	1	0	-1.6591	5.86676	0.0154294	0.222269	0	-0.589884	0.781744	0.376608	0.908282	0	1.27364	3.53308	0.0601559	0.177962	0	-2.25554	10.4774	0.00120847	0.0014918	-1	-3.00971	17.5434
SPNCRNA.629	I	247720	248448	-	729	ndk1-antisense-1	1.96661	-0.144489	0.0279967	0.867117	1	0	0.393803	0.21689	0.64142	1	0	-0.228684	0.0694124	0.792194	0.911859	0	-0.0409333	0.00202308	0.964124	1	0	-0.497792	0.348401	0.55502	0.656474	0	0.352831	0.187139	0.665308	0.943655	0	2.37892	7.97553	0.00474138	0.152499	0	-1.94943	5.35574	0.0206542	0.0227114	-1	-1.45866	3.08037
SPAC806.07	I	247821	248560	+	740	ndk1	9.57966	-0.12114	0.0356355	0.85027	1	0	-0.0300376	0.00218696	0.962701	1	0	-0.180088	0.0785679	0.779248	0.90629	0	0.326305	0.257855	0.611597	1	0	-1.53628	5.47757	0.019262	0.235452	0	-0.988117	2.32803	0.127063	0.782191	0	1.15809	3.17003	0.0750012	0.17805	0	-2.81108	16.7165	4.34015e-05	9.7194e-05	-1	-3.61421	25.7516
SPAC806.08c	I;I	248579;250607	250549;250983	-;-	2348	mod21	7.9763	-0.373567	0.32984	0.565753	1	0	-0.130216	0.0401513	0.841185	1	0	-0.132744	0.0417599	0.838078	0.926746	0	0.23634	0.132354	0.716004	1	0	-0.889192	1.84547	0.174311	0.379809	0	-0.63161	0.940576	0.33213	0.89941	0	1.19777	3.31328	0.0687222	0.177962	0	-3.12339	19.7456	8.84652e-06	6.69714e-05	-1	-3.57892	24.8246
SPAC1639.01c	I;I;I	251173;252392;253590	252337;252752;254600	-;-;-	2537	SPAC1639.01c	10.3426	-0.280961	0.191686	0.661517	1	0	-0.184166	0.0823869	0.774088	1	0	-0.510299	0.62892	0.427752	0.871839	0	0.16614	0.0670971	0.795611	1	0	-1.55109	5.58633	0.0181012	0.230239	0	-0.236523	0.135911	0.712381	0.956867	0	1.11367	2.93355	0.0867567	0.17825	0	-2.54779	14.0111	0.000181731	0.000266118	-1	-3.15245	20.3759
SPNCRNA.630	I	253719	255964	+	2246	SPNCRNA.630	4.9888	0.863961	1.47568	0.224451	1	0	0.615207	0.745968	0.387756	1	0	0.61359	0.743654	0.388493	0.871839	0	0.855566	1.43698	0.230629	1	0	0.0819703	0.0135031	0.907492	0.929993	0	0.259393	0.135386	0.712911	0.956867	0	1.18015	2.60056	0.106826	0.181278	0	-2.09067	8.06838	0.00450443	0.0052113	-1	-2.56517	11.5498
SPAC1639.02c	I;I;I;I;I;I;I;I;I;I;I;I;I	255881;256345;256427;256542;256684;256797;257055;257116;257179;257229;258220;259161;259356	256134;256370;256445;256612;256750;257009;257070;257135;257181;258184;259120;259315;259505	-;-;-;-;-;-;-;-;-;-;-;-;-	2851	trk2	9.85989	-0.600807	0.869134	0.351195	1	0	-0.10486	0.026675	0.870263	1	0	-0.466443	0.524834	0.468787	0.871839	0	0.32223	0.251373	0.61611	1	0	-0.832427	1.65694	0.198017	0.396621	0	-0.299806	0.217805	0.640717	0.940331	0	0.94728	2.13779	0.143708	0.200294	0	-3.10135	19.887	8.21579e-06	6.69714e-05	-1	-3.81693	28.1933
SPNCRNA.631	I	256086	257001	+	916	trk2-antisense-1	-1.37295	0.701987	0.14426	0.704083	1	0	-0.403268	0.0332716	0.855265	1	0	3.7168	7.45703	0.00631893	0.418704	0	-6.89014	1.24997	0.263559	1	0	0.213616	0.0136503	0.906991	0.929725	0	0.909466	0.305963	0.580168	0.93084	0	1.72642	1.68526	0.194227	0.23768	0	-1.54313	1.4954	0.221381	0.229573	0	0.00719484	5.89878e-05
SPAC1F5.11c	I;I	259603;259844	259782;271053	+;+	11390	tra2	11.4858	-0.835944	1.67542	0.195534	1	0	-0.873624	1.82509	0.176709	1	0	-0.564298	0.76771	0.380926	0.871839	0	0.202579	0.0996772	0.752217	1	0	-2.26068	11.3185	0.000767385	0.0433736	-1	-0.874631	1.83214	0.175875	0.837126	0	1.26497	3.76039	0.0524803	0.177962	0	-3.21774	21.1647	4.21466e-06	6.69714e-05	-1	-3.35487	22.6781
SPNCRNA.632	I	266551	267792	-	1242	tra2-antisense-1	-0.805387	0.591993	0.0964876	0.756086	1	0	1.7552	1.14621	0.284345	1	0	4.53592	11.917	0.000556245	0.0817433	0	2.53348	2.59387	0.107278	1	0	1.56084	0.985845	0.32076	0.473585	0	2.07309	1.90625	0.16738	0.829178	0	8.90728	9.84212	0.00170561	0.0899411	0	6.96134	4.56084	0.032711	0.0355202	1	7.24509	5.30057
SPAC1F5.10	I;I;I	270893;272170;272257	272116;272190;272610	-;-;-	1599	SPAC1F5.10	9.3302	-0.170456	0.0705471	0.790542	1	0	-0.25647	0.1593	0.689802	1	0	-0.579269	0.80735	0.368905	0.871839	0	0.117429	0.0334783	0.854821	1	0	-0.897528	1.9249	0.165318	0.374528	0	-0.287456	0.200746	0.654119	0.943655	0	1.31408	4.04967	0.0441799	0.177962	0	-2.60232	14.6062	0.000132477	0.000206188	-1	-3.2847	21.9247
SPNCRNA.633	I	271077	272457	+	1381	fal1-antisense-1	3.43195	0.603207	0.581037	0.445906	1	0	0.664539	0.707439	0.400295	1	0	1.59286	4.11713	0.042451	0.871839	0	1.78666	5.11877	0.0236684	0.82248	0	-0.02989	0.00133809	0.97082	0.978365	0	0.269795	0.120455	0.728542	0.961838	0	1.83747	5.58958	0.0180676	0.177962	0	-1.6281	4.55044	0.0329103	0.0357308	-1	-2.00485	6.635
SPNCRNA.634	I	272539	274901	-	2363	shk2-antisense-1	6.52031	0.855066	1.60054	0.205827	1	0	0.270726	0.161245	0.688013	1	0	0.695349	1.0621	0.302737	0.871839	0	1.12312	2.73014	0.0984704	1	0	-0.573482	0.723443	0.395017	0.531809	0	0.194729	0.0843433	0.771496	0.968842	0	1.37855	4.04715	0.044246	0.177962	0	-2.89261	16.1896	5.73071e-05	0.000114251	-1	-3.33241	20.4817
SPAC1F5.09c	I	273152	274921	+	1770	shk2	7.16016	-0.416351	0.387395	0.533672	1	0	-0.158895	0.0563998	0.81228	1	0	-0.609162	0.82215	0.364552	0.871839	0	0.343629	0.265198	0.606571	1	0	-0.55328	0.68813	0.406801	0.53938	0	-0.028136	0.00180133	0.966146	0.99758	0	2.09999	9.45158	0.00210968	0.0989453	0	-2.60192	13.9996	0.000182849	0.000267222	-1	-2.93956	17.3205
SPAC1F5.08c	I	275089	276661	+	1573	yam8	8.14942	-0.321473	0.246154	0.619796	1	0	-0.109427	0.0285397	0.865846	1	0	-0.228807	0.124652	0.724043	0.889303	0	0.183362	0.0801865	0.777045	1	0	-0.594588	0.838335	0.359873	0.503564	0	-0.289219	0.199919	0.654786	0.943655	0	1.06786	2.65996	0.102904	0.179789	0	-2.98081	18.2963	1.89076e-05	7.07841e-05	-1	-3.62681	25.4973
SPAC1F5.06	I	276657	281347	-	4691	lsh1	9.83263	-0.870309	1.81048	0.178451	1	0	-0.491127	0.581625	0.445676	1	0	-0.589443	0.834785	0.360892	0.871839	0	0.453712	0.497814	0.480462	1	0	-1.92126	8.36488	0.00382543	0.114469	0	-1.01519	2.4534	0.117271	0.781765	0	1.26551	3.76033	0.0524821	0.177962	0	-2.96642	18.4121	1.77923e-05	6.95749e-05	-1	-3.37888	22.9612
SPAC1F5.07c	I	276723	278573	+	1851	hem14	8.9152	-0.0917467	0.0204912	0.886174	1	0	-0.197277	0.0944999	0.758533	1	0	-0.395648	0.378814	0.538238	0.871839	0	0.127149	0.0392963	0.842863	1	0	-1.03375	2.54511	0.110636	0.346943	0	-0.567488	0.779444	0.377311	0.908282	0	1.40837	4.62611	0.0314889	0.177962	0	-2.64269	15.007	0.000107114	0.000174642	-1	-3.41587	23.3967
SPAC1F5.05c	I	281774	282745	+	972	mso1	6.91756	-0.24996	0.141952	0.706348	1	0	0.068324	0.0106235	0.917907	1	0	-0.271489	0.166909	0.682874	0.879003	0	0.273571	0.170032	0.680084	1	0	-0.714845	1.1531	0.282902	0.449383	0	-0.237879	0.129302	0.719157	0.959416	0	1.27021	3.55648	0.0593135	0.177962	0	-2.65678	14.2673	0.000158595	0.000237874	-1	-3.54289	23.4247
SPAC1F5.04c	I	283287	289200	+	5914	cdc12	9.7232	-0.879544	1.84755	0.174069	1	0	-0.948529	2.13871	0.143622	1	0	-0.883987	1.85904	0.172736	0.871839	0	0.265506	0.170883	0.679328	1	0	-1.60414	5.93746	0.0148223	0.219166	0	-1.15977	3.18127	0.074487	0.721664	0	1.34273	4.22258	0.0398894	0.177962	0	-3.21001	21.1369	4.27622e-06	6.69714e-05	-1	-3.52363	24.663
SPAC1F5.03c	I;I	289790;290187	289985;291927	+;+	1937	SPAC1F5.03c	9.87556	-0.26772	0.173732	0.676816	1	0	0.0367307	0.00327442	0.954368	1	0	-0.465155	0.521796	0.470077	0.871839	0	0.39909	0.385377	0.53474	1	0	-0.592357	0.845286	0.357889	0.502062	0	-0.524042	0.663551	0.415309	0.913683	0	0.717354	1.23067	0.267276	0.300543	0	-3.04651	19.2347	1.15592e-05	6.69714e-05	-1	-3.79607	27.8983
SPAC1F5.02	I	291979	293771	-	1793	pdi1	12.1197	-0.206951	0.103741	0.747386	1	0	-0.143761	0.0500412	0.822992	1	0	-0.351366	0.298294	0.584954	0.871839	0	0.0718459	0.012511	0.91094	1	0	-1.17082	3.23297	0.0721697	0.326138	0	-0.901526	1.93973	0.163697	0.828256	0	1.15901	3.16442	0.075259	0.17805	0	-2.76242	16.1595	5.82267e-05	0.000115424	-1	-3.47166	23.9947
SPAC18B11.11	I	294591	299154	-	4564	SPAC18B11.11	9.45712	-0.299353	0.217113	0.641248	1	0	-0.217007	0.114157	0.73546	1	0	-0.357521	0.30887	0.578375	0.871839	0	0.411777	0.410356	0.521789	1	0	-1.09423	2.83532	0.0922127	0.331128	0	-0.791513	1.50272	0.220253	0.860854	0	1.11971	2.96975	0.084835	0.17805	0	-2.93229	18.0396	2.16353e-05	7.3501e-05	-1	-3.48463	24.2306
SPAC18B11.10	I;I;I	299278;301436;301588	301263;301520;301837	-;-;-	2321	tup11	9.362	-0.327911	0.260637	0.609683	1	0	-0.0441552	0.00473649	0.945131	1	0	-0.496504	0.595004	0.440491	0.871839	0	0.315814	0.241701	0.62298	1	0	-0.802574	1.54427	0.213984	0.40834	0	-0.476772	0.550283	0.458202	0.914032	0	0.900299	1.93272	0.164461	0.214301	0	-3.02489	19.0383	1.28121e-05	6.69714e-05	-1	-3.58096	25.3746
SPNCRNA.635	I	300705	301411	+	707	tup11-antisense-1	-0.522051	-0.675689	0.369496	0.543279	1	0	0.286265	0.0744695	0.784937	1	0	0.69377	0.461497	0.496925	0.871839	0	-0.165992	0.0231819	0.878985	1	0	-2.36627	3.86083	0.0494258	0.307193	0	-0.188806	0.0376709	0.846105	0.977174	0	2.27806	2.56712	0.109106	0.18211	0	1.13085	0.858808	0.354072	0.363867	0	0.72875	0.341076
SPAC18B11.09c	I;I;I;I	303004;303334;303716;303852	303231;303640;303793;304161	+;+;+;+	923	SPAC18B11.09c	8.3632	-0.350385	0.29305	0.588272	1	0	-0.449561	0.47905	0.488853	1	0	-0.467845	0.519617	0.471005	0.871839	0	0.149322	0.0533285	0.817369	1	0	-0.787826	1.46694	0.22583	0.415876	0	-0.407897	0.398056	0.528095	0.925036	0	1.17069	3.21523	0.0729561	0.177962	0	-2.82616	16.7748	4.20887e-05	9.5665e-05	-1	-3.54593	24.7673
SPAC18B11.08c	I;I;I;I;I	304355;304674;304771;304919;305000	304535;304731;304860;304955;305168	+;+;+;+;+	535	SPAC18B11.08c	7.10867	-0.153683	0.0541985	0.815912	1	0	0.177003	0.0719651	0.788497	1	0	-0.350282	0.280218	0.596559	0.871839	0	0.407843	0.381237	0.536942	1	0	-0.0431987	0.00426853	0.947908	0.960431	0	-1.50522	4.98096	0.0256278	0.503578	0	0.47122	0.503373	0.478022	0.498841	0	-3.01595	18.007	2.20094e-05	7.36911e-05	-1	-3.81554	26.6777
SPAC18B11.07c	I;I;I;I;I	305602;305812;306090;306316;306468	305764;305876;306210;306419;306762	+;+;+;+;+	748	rhp6	8.89343	-0.233982	0.13288	0.715465	1	0	0.0409025	0.00406646	0.949154	1	0	-0.353137	0.302268	0.582464	0.871839	0	0.13972	0.0474115	0.82763	1	0	-0.782962	1.47248	0.224956	0.415534	0	-1.02017	2.48231	0.115133	0.780149	0	1.05574	2.64714	0.103736	0.179789	0	-2.58316	14.424	0.000145934	0.000222415	-1	-3.48041	24.2066
SPAC18B11.06	I	306764	308031	-	1268	lcp5	8.63152	0.0458495	0.00509703	0.943085	1	0	-0.351785	0.298772	0.584654	1	0	-0.647005	1.00151	0.316946	0.871839	0	0.401992	0.390138	0.532227	1	0	-0.810889	1.57103	0.210058	0.406752	0	-0.710715	1.21274	0.27079	0.879617	0	0.94599	2.12533	0.144882	0.200895	0	-3.0341	19.1077	1.23542e-05	6.69714e-05	-1	-3.75697	27.4072
SPAC18B11.05	I;I;I	308138;309751;309889	309719;309839;310034	-;-;-	1817	gpi18	8.89634	-0.0830556	0.0167514	0.89702	1	0	0.188946	0.0867035	0.768411	1	0	-0.0765826	0.0142348	0.90503	0.954387	0	0.135125	0.04434	0.833222	1	0	-0.442879	0.474648	0.490857	0.60583	0	-0.846912	1.7206	0.189616	0.841722	0	0.970807	2.24209	0.134299	0.194259	0	-2.82508	16.9189	3.90113e-05	9.13394e-05	-1	-3.62269	25.8667
SPAC18B11.04	I;I;I;I	310157;310837;311299;311371	310790;311180;311331;311712	-;-;-;-	1353	ncs1	8.37581	-0.123398	0.03652	0.848446	1	0	-0.121706	0.0354389	0.850679	1	0	0.0711688	0.0121346	0.912285	0.957825	0	0.077341	0.0143386	0.904686	1	0	-0.945383	2.10647	0.146677	0.363595	0	-0.334377	0.267385	0.605092	0.934555	0	0.662277	1.04386	0.306926	0.336489	0	-2.84086	16.9475	3.84269e-05	9.06913e-05	-1	-3.41278	23.1945
SPAC18B11.03c	I;I	311920;312274	312212;314040	+;+	2060	SPAC18B11.03c	7.85208	-0.166352	0.0654016	0.798154	1	0	0.236363	0.131933	0.716436	1	0	0.273596	0.176888	0.674062	0.877304	0	0.129168	0.0393903	0.842677	1	0	-0.852754	1.69485	0.192963	0.393482	0	0.390404	0.360533	0.54821	0.925866	0	0.827964	1.58382	0.208211	0.248855	0	-2.74612	15.6556	7.59869e-05	0.000136092	-1	-3.33647	21.8819
SPNCRNA.636	I	312215	316276	-	4062	SPNCRNA.636	7.33794	-0.13527	0.0423909	0.836876	1	0	0.167613	0.0650194	0.798732	1	0	-0.063825	0.00941449	0.922704	0.963651	0	0.47712	0.525141	0.468657	1	0	-0.43567	0.438376	0.507907	0.618562	0	0.158698	0.0586359	0.808665	0.972118	0	1.0911	2.68596	0.101236	0.179515	0	-2.82095	16.1268	5.92406e-05	0.000116699	-1	-3.18988	19.9432
SPAC18B11.02c	I	313974	315335	+	1362	SPAC18B11.02c	7.52207	-0.769071	1.36708	0.242314	1	0	-0.218855	0.111997	0.737882	1	0	-0.691276	1.10008	0.294249	0.871839	0	0.588331	0.806521	0.369151	1	0	-1.53084	5.24212	0.0220464	0.247526	0	0.138189	0.0449173	0.832156	0.97678	0	1.25674	3.51085	0.0609682	0.177962	0	-2.74831	15.3961	8.71697e-05	0.00014952	-1	-3.46809	22.7932
SPAC12G12.16c	I	315394	317585	+	2192	SPAC12G12.16c	7.62444	-0.365423	0.31241	0.576205	1	0	-0.421226	0.413755	0.52007	1	0	-0.183754	0.0789584	0.778714	0.90629	0	0.129175	0.0391661	0.84312	1	0	-1.17126	3.13585	0.0765885	0.328703	0	-0.109122	0.0279885	0.867136	0.978589	0	1.22237	3.37439	0.0662173	0.177962	0	-2.38252	12.0006	0.000531839	0.000694795	-1	-3.07804	18.8894
SPAC12G12.15	I;I;I	316996;317514;318221	317469;318172;319185	-;-;-	2098	sif3	7.69002	-0.251511	0.148369	0.700099	1	0	-0.125348	0.036871	0.847728	1	0	-0.272257	0.173409	0.6771	0.877306	0	0.442527	0.458674	0.498244	1	0	-0.585546	0.800053	0.371077	0.511663	0	-0.337916	0.268425	0.60439	0.934227	0	0.803609	1.50158	0.220429	0.259653	0	-3.21524	20.6197	5.60153e-06	6.69714e-05	-1	-3.78768	27.0715
SPNCRNA.637	I	317718	319171	+	1454	sif3-antisense-1	4.73895	-0.650115	0.775974	0.378375	1	0	0.0968938	0.0176124	0.894421	1	0	-0.186796	0.0654176	0.798129	0.913197	0	0.497685	0.467157	0.494298	1	0	-0.0771149	0.0114081	0.914941	0.936031	0	-0.880177	1.46336	0.226396	0.861729	0	1.17584	2.74918	0.0973043	0.178773	0	-1.707	5.70073	0.0169578	0.0187466	-1	-2.3181	10.0736
SPAC12G12.14c	I	319815	321825	+	2011	pfs2	8.41879	-0.651787	1.01306	0.314171	1	0	-0.000906515	1.89791e-06	0.998901	1	0	-0.355561	0.303022	0.581994	0.871839	0	0.195762	0.0921463	0.761466	1	0	-0.631646	0.953063	0.328941	0.478678	0	-0.383602	0.353736	0.552006	0.925866	0	1.14835	3.08172	0.0791769	0.17805	0	-2.94638	18.0496	2.1522e-05	7.33257e-05	-1	-3.70985	26.6191
SPAC12G12.13c	I	321764	324129	+	2366	cid14	10.0142	-0.191956	0.0893558	0.764998	1	0	-0.109858	0.0292807	0.864132	1	0	-0.279157	0.188657	0.664037	0.873586	0	0.0574793	0.00801493	0.928664	1	0	-1.01608	2.45403	0.117224	0.349054	0	-0.35743	0.309443	0.578022	0.93084	0	1.45444	4.91297	0.0266557	0.177962	0	-2.75257	16.0928	6.03128e-05	0.000118247	-1	-3.27616	21.7454
SPNCRNA.638	I	321796	322578	-	783	cid14-antisense-1	-0.463312	1.14329	1.07593	0.299611	1	0	1.63192	2.29462	0.129823	1	0	1.23005	1.22357	0.268661	0.871839	0	1.45608	1.70462	0.191685	1	0	0.456477	0.169899	0.680201	0.754347	0	0.581119	0.280937	0.596087	0.931677	0	1.13287	0.79239	0.373378	0.398829	0	-1.12414	1.0014	0.316971	0.326755	0	-0.933143	0.690604
SPAC12G12.12	I;I;I	324042;324462;325225	324407;325166;325517	-;-;-	1364	gms2	8.86531	-0.338289	0.277798	0.598148	1	0	-0.668318	1.0734	0.300179	1	0	-0.80649	1.55781	0.211987	0.871839	0	-0.135825	0.0448196	0.832336	1	0	-0.931123	2.07093	0.150129	0.365241	0	-1.34676	4.26211	0.0389715	0.592456	0	1.13342	3.04476	0.0809982	0.17805	0	-2.72831	15.8863	6.72634e-05	0.000125893	-1	-3.55329	25.0233
SPAC12G12.11c	I;I;I	326440;326942;327498	326856;327391;328122	+;+;+	1492	SPAC12G12.11c	7.99987	-0.848163	1.67926	0.195022	1	0	-0.677592	1.07057	0.300816	1	0	-0.727937	1.23602	0.26624	0.871839	0	0.194904	0.0900278	0.764142	1	0	-1.09743	2.78945	0.0948865	0.332883	0	-1.19411	3.29735	0.0693918	0.704897	0	1.37374	4.33229	0.037396	0.177962	0	-2.82894	16.6802	4.424e-05	9.81349e-05	-1	-3.12559	19.7747
SPAC12G12.10	I	328196	329545	-	1350	wdr21	9.25338	-0.123879	0.037277	0.846902	1	0	-0.41925	0.425265	0.514322	1	0	-0.403569	0.393765	0.530327	0.871839	0	0.301392	0.220324	0.638793	1	0	-1.235	3.59726	0.0578748	0.314244	0	-0.338635	0.278387	0.59776	0.932269	0	1.25404	3.70523	0.054242	0.177962	0	-2.92207	17.9381	2.28205e-05	7.43772e-05	-1	-3.62777	25.955
SPAC12G12.09	I	329810	332816	-	3007	eti1	9.27013	-0.354282	0.304152	0.581291	1	0	-0.378482	0.346581	0.556055	1	0	-0.450881	0.491194	0.483395	0.871839	0	0.242131	0.142264	0.70604	1	0	-1.07061	2.72009	0.0990923	0.335475	0	-0.350488	0.29822	0.585001	0.93084	0	1.27316	3.81428	0.0508175	0.177962	0	-2.91876	17.9004	2.32769e-05	7.45185e-05	-1	-3.40649	23.3246
SPAC12G12.17	I;I	332838;333291	333239;333578	+;+	690	SPAC12G12.17	6.5948	-0.585041	0.76012	0.383291	1	0	-0.145279	0.047053	0.828273	1	0	-0.522153	0.60453	0.436855	0.871839	0	-0.0151275	0.000509594	0.98199	1	0	-0.339064	0.257952	0.61153	0.701362	0	-0.455256	0.465128	0.495237	0.920034	0	0.874379	1.68293	0.194536	0.237819	0	-2.62659	13.8093	0.000202332	0.000291635	-1	-4.13226	29.6813
SPAC12G12.08	I	333178	334621	-	1444	mrpl1602	8.47585	-0.429229	0.442768	0.505789	1	0	-0.719523	1.23304	0.266817	1	0	-0.649427	1.00677	0.315678	0.871839	0	-0.0786169	0.0148941	0.902866	1	0	-0.853075	1.73032	0.18837	0.390776	0	-0.710246	1.20695	0.271937	0.879617	0	1.28242	3.82245	0.0505704	0.177962	0	-2.85129	16.9879	3.76184e-05	9.00888e-05	-1	-3.40452	23.0904
SPAC12G12.07c	I;I	334615;334830	334782;336131	+;+	1470	SPAC12G12.07c	9.74602	-0.586156	0.828614	0.362674	1	0	-0.482519	0.562704	0.453173	1	0	-0.956993	2.1794	0.139869	0.871839	0	0.215382	0.11232	0.737518	1	0	-1.06722	2.70008	0.100343	0.336289	0	-0.338816	0.278385	0.597761	0.932269	0	1.33486	4.14542	0.0417472	0.177962	0	-2.55284	14.077	0.000175475	0.000258733	-1	-3.11506	19.9427
SPAC12G12.06c	I	336308	338157	+	1850	rcl1	9.93474	0.0670505	0.0109055	0.916829	1	0	-0.00566791	7.77453e-05	0.992965	1	0	-0.185332	0.0831682	0.773049	0.903423	0	0.343652	0.285922	0.592846	1	0	-0.721618	1.25048	0.263461	0.438638	0	-0.405216	0.397567	0.528349	0.925036	0	0.948649	2.13773	0.143715	0.200294	0	-2.95799	18.2581	1.92905e-05	7.11027e-05	-1	-3.75303	27.3549
SPAC12G12.05c	I	338286	339763	+	1478	taf9	8.69418	0.0750563	0.0136663	0.906937	1	0	-0.436883	0.460241	0.497511	1	0	-0.242625	0.142304	0.706001	0.882179	0	-0.00160233	6.16533e-06	0.998019	1	0	-0.53456	0.689202	0.406436	0.539278	0	-0.632269	0.963769	0.326239	0.898568	0	0.972	2.24336	0.134189	0.194178	0	-2.82593	16.8303	4.08749e-05	9.37501e-05	-1	-3.53685	24.7588
SPSNORNA.29	I	339548	339642	-	95	sno52	7.43818	-0.66612	1.02479	0.311385	1	0	-0.633144	0.925488	0.336038	1	0	-0.950178	2.06154	0.151058	0.871839	0	0.477287	0.530325	0.46647	1	0	-0.679465	1.06894	0.301184	0.458607	0	-1.58395	5.59289	0.0180335	0.433204	0	0.551985	0.702107	0.402077	0.42659	0	-2.53863	13.5147	0.000236699	0.000332828	-1	-2.26052	10.8632
SPAC12G12.04	I	339766	342080	-	2315	mcp60	12.5693	-0.76651	1.40289	0.23624	1	0	-0.203862	0.100364	0.751394	1	0	-0.814106	1.57834	0.208999	0.871839	0	0.331848	0.26553	0.606346	1	0	-1.15705	3.14825	0.0760083	0.328703	0	-0.0770609	0.0143552	0.904631	0.989426	0	1.07749	2.73802	0.0979861	0.178773	0	-3.12817	20.0388	7.58862e-06	6.69714e-05	-1	-3.89511	29.0138
SPNCRNA.639	I	340209	341954	+	1746	mcp60-antisense-1	1.7479	-0.936455	1.04653	0.306308	1	0	-0.233643	0.0686455	0.793319	1	0	0.382944	0.197829	0.656479	0.873586	0	0.510596	0.346153	0.556299	1	0	-1.04775	1.43122	0.231565	0.418068	0	-0.298748	0.125324	0.72333	0.959769	0	1.45315	2.12731	0.144694	0.200834	0	-0.452589	0.244944	0.620658	0.627778	0	0.103038	0.0128942
SPAC12G12.03	I	342090	345182	-	3093	cip2	10.5854	-0.166203	0.0672219	0.795425	1	0	0.200163	0.0974773	0.754878	1	0	-0.251482	0.153597	0.695121	0.88041	0	0.197691	0.0950367	0.757869	1	0	-0.81833	1.60715	0.204893	0.401733	0	0.153465	0.0573382	0.810754	0.972118	0	1.05847	2.66504	0.102575	0.179789	0	-3.07283	19.5984	9.55506e-06	6.69714e-05	-1	-3.73632	27.3051
SPAC12G12.02	I;I;I;I	345234;346114;346307;346544	346051;346244;346439;347735	-;-;-;-	2274	efg1	8.89968	0.00402812	3.8793e-05	0.99503	1	0	-0.280937	0.191638	0.661557	1	0	-0.303589	0.223277	0.636555	0.871839	0	0.240547	0.140519	0.707765	1	0	-1.19549	3.38202	0.0659114	0.319789	0	-0.400878	0.390276	0.532154	0.925539	0	1.07427	2.72481	0.0988002	0.178773	0	-2.6448	15.0076	0.000107079	0.000174627	-1	-3.40916	23.2864
SPNCRNA.640	I	345363	346322	+	960	efg1-antisense-1	3.19735	0.369098	0.207393	0.648818	1	0	-0.330998	0.155816	0.693038	1	0	0.0050555	3.4518e-05	0.995312	0.998938	0	-0.132453	0.0249121	0.874586	1	0	0.255115	0.103873	0.747231	0.807424	0	0.424189	0.291158	0.589479	0.931249	0	0.981004	1.75459	0.185301	0.230208	0	-2.15098	8.11368	0.00439324	0.0050889	-1	-2.43954	10.2391
SPAC12G12.01c	I	346795	350151	+	3357	sea4	9.62303	-0.423558	0.434077	0.509995	1	0	-1.25985	3.72643	0.0535576	1	0	-0.563144	0.76404	0.382067	0.871839	0	-0.0753016	0.0137615	0.906615	1	0	-1.35561	4.30409	0.0380209	0.280616	0	-0.585434	0.827842	0.362897	0.904235	0	1.23055	3.56242	0.0591016	0.177962	0	-3.41357	23.3141	1.3759e-06	6.69714e-05	-1	-3.60912	25.6655
SPAC630.04c	I	350239	353340	-	3102	SPAC630.04c	8.30292	-0.0311957	0.00231773	0.961602	1	0	0.113075	0.0304011	0.861583	1	0	0.126375	0.0379989	0.845445	0.930271	0	0.391125	0.362901	0.546899	1	0	-0.538709	0.686362	0.407405	0.53938	0	0.929627	2.03374	0.153842	0.823	0	1.0493	2.59317	0.107325	0.18166	0	-2.95338	18.1003	2.09574e-05	7.28697e-05	-1	-3.60767	25.4829
SPAC630.03	I;I;I;I;I	350406;350575;350671;351295;351960	350511;350598;351199;351894;352296	+;+;+;+;+	1596	arp3	10.0533	-0.44123	0.470604	0.49271	1	0	-0.0946932	0.0217521	0.882748	1	0	-0.616781	0.915084	0.338769	0.871839	0	0.327205	0.259258	0.61063	1	0	-0.858168	1.7596	0.184674	0.388685	0	-0.126222	0.0386785	0.844087	0.977174	0	1.35552	4.29501	0.0382243	0.177962	0	-2.7488	16.0351	6.21786e-05	0.00012023	-1	-3.4513	23.8118
SPAC630.06c	I;I;I;I	353705;356511;356635;356984	356433;356592;356904;357205	-;-;-;-	3303	SPAC630.06c	7.9322	-0.253286	0.151902	0.696724	1	0	-0.687898	1.11037	0.292001	1	0	-0.383028	0.346279	0.556227	0.871839	0	0.172279	0.0702865	0.79092	1	0	-0.609886	0.877154	0.348982	0.495559	0	-0.729993	1.25499	0.262601	0.877889	0	1.34701	4.13109	0.0421023	0.177962	0	-2.39286	12.2007	0.000477708	0.000628924	-1	-2.82782	16.4736
SPAC630.05	I	353783	356580	+	2798	gyp7	9.76528	-0.0474978	0.00547053	0.94104	1	0	0.0808262	0.0158064	0.899951	1	0	0.0690283	0.0115435	0.914439	0.958741	0	0.189488	0.0869574	0.768081	1	0	-0.820808	1.61083	0.204375	0.401285	0	0.165827	0.0667164	0.796179	0.971309	0	1.21919	3.50445	0.0612043	0.177962	0	-3.01318	18.901	1.37681e-05	6.81483e-05	-1	-3.70361	26.8522
SPAC630.07c	I	357325	359228	-	1904	SPAC630.07c	7.46788	-0.551345	0.699797	0.402852	1	0	-0.165307	0.0633328	0.801304	1	0	-0.182351	0.0769678	0.781449	0.907733	0	0.329015	0.250842	0.616483	1	0	-0.893967	1.82777	0.176391	0.381216	0	-0.372963	0.323241	0.569666	0.930217	0	1.35531	4.15293	0.0415625	0.177962	0	-3.10741	19.34	1.09391e-05	6.69714e-05	-1	-3.39557	22.4168
SPNCRNA.641	I	358613	359235	+	623	SPAC630.07c-antisense-1	1.41741	-0.620575	0.621088	0.430643	1	0	-1.69585	3.936	0.0472629	1	0	-0.930563	1.3414	0.246787	0.871839	0	-1.32513	2.49355	0.114314	1	0	-1.52052	3.6277	0.0568255	0.314244	0	-2.21907	7.27526	0.00699106	0.272629	0	0.372899	0.134944	0.71336	0.72565	0	-2.20164	5.92356	0.0149397	0.016571	-1	-3.01988	9.88432
SPAC630.08c	I	359638	361266	-	1629	erg25	10.1109	-0.562373	0.760638	0.383129	1	0	0.107061	0.0277609	0.867672	1	0	-0.191297	0.088077	0.766636	0.901933	0	0.447592	0.483826	0.486694	1	0	-0.182075	0.0800736	0.777198	0.831652	0	-1.66792	6.40242	0.0113965	0.350536	0	0.794039	1.51021	0.219107	0.258388	0	-3.14616	20.4065	6.26168e-06	6.69714e-05	-1	-3.68717	26.6377
SPNCRNA.642	I	361498	362202	-	705	mug177-antisense-1	3.70534	-0.331402	0.185345	0.666819	1	0	0.380982	0.250713	0.616574	1	0	-0.169303	0.0485835	0.825547	0.92363	0	0.858221	1.27737	0.258389	1	0	0.197202	0.0696933	0.791784	0.843575	0	-1.58388	4.09417	0.0430313	0.609085	0	1.01927	1.96449	0.161034	0.212435	0	-2.68952	12.6471	0.000376142	0.000506488	-1	-3.47105	19.4518
SPAC630.15	I	361557	363654	+	2098	mug177	6.10568	-0.556478	0.651	0.419755	1	0	0.0884852	0.0166429	0.897352	1	0	0.76191	1.23391	0.266648	0.871839	0	-0.0769743	0.0125086	0.910949	1	0	0.725954	1.12825	0.288148	0.451617	0	0.0780752	0.0131613	0.908665	0.989426	0	1.25746	3.36257	0.066694	0.177962	0	-2.26611	10.3312	0.001308	0.00160658	-1	-2.83496	15.4288
SPAC630.09c	I	362248	363714	-	1467	mug58	8.36849	-0.41966	0.421967	0.515957	1	0	-0.308322	0.227887	0.633095	1	0	-0.674021	1.07853	0.299026	0.871839	0	0.272554	0.178375	0.672774	1	0	-1.37249	4.36775	0.0366254	0.278934	0	-0.299336	0.215543	0.642457	0.940984	0	1.28603	3.84304	0.0499528	0.177962	0	-2.90119	17.5294	2.82894e-05	7.97038e-05	-1	-3.61966	25.5622
SPAC630.10	I	365204	366442	+	1239	bmt2	6.62479	-0.519366	0.604009	0.437052	1	0	-1.53546	5.02407	0.0249974	0.898411	0	-1.3739	4.05371	0.0440743	0.871839	0	0.222523	0.111578	0.738355	1	0	-1.00605	2.23676	0.134764	0.356138	0	-0.879914	1.72602	0.18892	0.841722	0	1.16141	2.92059	0.0874557	0.17825	0	-2.66183	14.0997	0.000173369	0.000256085	-1	-3.05768	17.8901
SPAC630.11	I;I;I;I;I;I	366634;366873;366968;367105;367293;367395	366817;366891;367040;367189;367348;367890	+;+;+;+;+;+	913	vps55	8.97191	-0.054019	0.007087	0.93291	1	0	0.0426053	0.00441646	0.947014	1	0	-0.308273	0.230297	0.631304	0.871839	0	-0.000125277	2.54959e-08	0.999873	1	0	-0.442724	0.4741	0.491107	0.605877	0	-1.21993	3.51297	0.0608904	0.690847	0	0.783329	1.46961	0.225408	0.263827	0	-2.6378	14.9575	0.000109962	0.000178187	-1	-3.51409	24.5699
SPAC630.12	I	368040	369950	+	1911	SPAC630.12	8.85523	-0.215926	0.113132	0.736607	1	0	0.11326	0.0311567	0.859891	1	0	-0.384301	0.356774	0.550304	0.871839	0	0.299731	0.217731	0.640774	1	0	-0.564925	0.770174	0.380163	0.519747	0	-0.52357	0.663339	0.415384	0.913683	0	0.925074	2.04	0.15321	0.206636	0	-2.76344	16.2693	5.49481e-05	0.000111581	-1	-3.78363	27.8089
SPAC630.13c	I	369791	374217	-	4427	tsc2	10.1102	-0.45541	0.501335	0.478914	1	0	-0.504194	0.613386	0.433516	1	0	-0.457404	0.505134	0.477253	0.871839	0	0.134472	0.0438826	0.834072	1	0	-1.4467	4.87599	0.0272328	0.26329	0	-0.489046	0.578198	0.447019	0.914032	0	1.17335	3.24834	0.0714959	0.177962	0	-3.03694	19.1501	1.20828e-05	6.69714e-05	-1	-3.49198	24.2755
SPAC630.14c	I;I;I;I	374316;376094;376844;376993	375830;376446;376931;377908	-;-;-;-	2872	tup12	10.4239	-0.608661	0.894499	0.344261	1	0	-0.264712	0.170141	0.679987	1	0	-0.680649	1.11502	0.290994	0.871839	0	0.116428	0.0329645	0.855927	1	0	-1.00049	2.38595	0.12243	0.351577	0	-0.516091	0.644877	0.42195	0.913683	0	1.10168	2.8773	0.0898366	0.178418	0	-2.96631	18.4075	1.78357e-05	6.95749e-05	-1	-3.72367	27.1044
SPAC1751.01c	I	377844	384751	-	6908	gti1	7.80843	-1.45526	4.76897	0.0289771	1	0	-1.12489	2.87005	0.0902421	1	0	-0.962968	2.13097	0.144349	0.871839	0	-0.874012	1.75805	0.184868	1	0	-1.97129	8.49579	0.00355969	0.10949	0	-0.332491	0.260119	0.610038	0.935368	0	1.86307	7.70736	0.0054996	0.164565	0	-2.80594	16.3315	5.31735e-05	0.000109685	-1	-2.78404	16.0582
SPAC1751.04	I;I;I;I	383580;384480;384986;385125	384349;384590;385060;385433	+;+;+;+	1265	loc1	7.97654	0.277383	0.182794	0.668983	1	0	-0.149608	0.0531361	0.817693	1	0	-0.272848	0.176003	0.674831	0.877304	0	0.142126	0.0479742	0.826627	1	0	-0.605647	0.865142	0.352304	0.49835	0	-0.630999	0.940508	0.332147	0.89941	0	0.896063	1.87079	0.171384	0.219122	0	-2.95143	17.8362	2.40764e-05	7.53272e-05	-1	-3.84829	27.949
SPAC1751.02c	I;I;I	384886;385938;386107	385887;386043;386195	-;-;-	1197	rsm19	8.20169	-0.187608	0.0841479	0.771753	1	0	-0.148859	0.0528576	0.818163	1	0	-0.468517	0.521801	0.470074	0.871839	0	0.0151419	0.00055145	0.981265	1	0	-0.756029	1.35382	0.244612	0.425964	0	-1.11519	2.90956	0.0880559	0.746723	0	1.04392	2.5337	0.111438	0.183187	0	-2.43651	12.7345	0.000358976	0.000484867	-1	-3.2494	21.1321
SPAC1751.03	I;I;I	386266;386458;386786	386394;386614;387856	+;+;+	1357	tif313	10.9917	-0.158538	0.0611463	0.804693	1	0	0.105584	0.0271465	0.869131	1	0	-0.364712	0.322462	0.570132	0.871839	0	0.399352	0.38699	0.533886	1	0	-0.850967	1.73658	0.187572	0.390776	0	0.0404676	0.00398633	0.949657	0.995732	0	0.936641	2.09039	0.148228	0.203329	0	-2.89732	17.6773	2.61735e-05	7.76516e-05	-1	-3.45193	23.8576
SPAC31A2.02	I;I;I;I	388233;388452;388721;388859	388415;388621;388813;389229	+;+;+;+	817	trm112	8.57632	-0.0933806	0.021103	0.884499	1	0	-0.168455	0.0685925	0.793397	1	0	-0.312863	0.235733	0.627305	0.871839	0	0.0811849	0.0159433	0.899521	1	0	-0.624164	0.934459	0.333707	0.482532	0	-0.814715	1.58707	0.207745	0.852104	0	0.837262	1.65554	0.198207	0.240769	0	-2.82548	16.745	4.27545e-05	9.6431e-05	-1	-3.54131	24.6714
SPNCRNA.643	I	388352	389177	-	826	trm112-antisense-1	2.98455	1.11592	1.68614	0.19411	1	0	0.482449	0.296911	0.585825	1	0	0.511578	0.332311	0.564301	0.871839	0	0.913558	1.07256	0.300368	1	0	-0.820703	0.833606	0.361232	0.504503	0	0.134606	0.0247746	0.87493	0.980582	0	0.516037	0.495704	0.481394	0.501885	0	-2.30265	9.36116	0.00221631	0.00264844	-1	-3.33864	17.8376
SPAC31A2.03	I;I	389391;389617	389564;390520	+;+	1078	mrp11	8.72364	-0.256048	0.15902	0.69006	1	0	-0.640792	0.986431	0.320616	1	0	-0.476035	0.546773	0.459639	0.871839	0	0.028775	0.00201165	0.964226	1	0	-0.715111	1.22849	0.267701	0.441256	0	-0.840241	1.69371	0.193112	0.842946	0	1.08846	2.79597	0.0945013	0.178757	0	-2.85042	17.1109	3.5259e-05	8.75364e-05	-1	-3.58355	25.3287
SPAC31A2.04c	I	390407	391260	-	854	pre1	9.35202	-0.250248	0.151941	0.696687	1	0	-0.2694	0.175863	0.674953	1	0	-0.434316	0.455879	0.499556	0.871839	0	-0.016025	0.00062201	0.980103	1	0	-1.13323	3.04271	0.0811006	0.328703	0	-1.24187	3.64018	0.0564008	0.675103	0	0.667428	1.06982	0.300987	0.331021	0	-2.59855	14.5532	0.000136257	0.000211171	-1	-3.516	24.5743
SPAC31A2.05c	I;I;I;I;I;I;I;I	391628;391956;392652;392828;394656;395167;396546;396781	391915;392612;392787;394611;395123;396502;396741;396999	-;-;-;-;-;-;-;-	5084	mis4	9.46276	-0.368838	0.32921	0.566125	1	0	-0.243986	0.144184	0.704156	1	0	-0.346891	0.290808	0.589703	0.871839	0	0.317374	0.244059	0.62129	1	0	-1.05167	2.62175	0.105408	0.339765	0	-0.39902	0.385659	0.53459	0.925669	0	1.23811	3.61188	0.0573681	0.177962	0	-2.83574	17.0178	3.70307e-05	8.95899e-05	-1	-3.34271	22.5796
SPAC31A2.06	I	397426	402487	+	5062	atp25	8.99409	-0.315836	0.242311	0.622542	1	0	-0.430666	0.449437	0.502602	1	0	-0.646251	1.00674	0.315684	0.871839	0	-0.0484682	0.00571627	0.939733	1	0	-1.00944	2.4313	0.118934	0.349739	0	-0.616455	0.919391	0.337635	0.901118	0	1.05988	2.66524	0.102563	0.179789	0	-2.96296	18.3577	1.83074e-05	7.00844e-05	-1	-3.30343	22.1424
SPAC31A2.07c	I;I	399462;401972	401871;402266	-;-	2705	dbp10	9.5636	-0.236729	0.1359	0.712392	1	0	-0.0857361	0.0178538	0.893705	1	0	-0.699045	1.17137	0.279119	0.871839	0	0.386387	0.361349	0.547758	1	0	-0.598147	0.8622	0.353124	0.499091	0	-0.0640179	0.00996241	0.920494	0.989862	0	1.10017	2.8608	0.0907624	0.178418	0	-3.03706	19.1814	1.18868e-05	6.69714e-05	-1	-3.64566	26.1015
SPAC31A2.09c	I;I;I	402719;405138;405241	405079;405202;405389	-;-;-	2575	apm4	8.58045	-0.215881	0.112694	0.737097	1	0	-0.325075	0.25451	0.613917	1	0	-0.280352	0.189616	0.663237	0.873586	0	0.185977	0.0836271	0.772441	1	0	-1.05593	2.63883	0.10428	0.339372	0	-0.54419	0.713056	0.398431	0.91265	0	1.2834	3.8405	0.0500285	0.177962	0	-2.74064	15.8854	6.7296e-05	0.000125893	-1	-3.42411	23.3765
SPAC31A2.08	I	402841	403862	+	1022	mrp20	8.56085	-0.174329	0.0731616	0.786788	1	0	0.119729	0.0346148	0.852405	1	0	-0.592999	0.84084	0.359157	0.871839	0	-0.263399	0.166879	0.682901	1	0	-0.720269	1.2398	0.265509	0.439995	0	-0.691461	1.14542	0.28451	0.883001	0	1.11185	2.91512	0.0877528	0.17825	0	-2.70029	15.5652	7.97096e-05	0.000140866	-1	-3.60448	25.5502
SPAC31A2.10	I;I;I;I;I	405582;405964;406134;406268;406503	405924;406032;406168;406460;407710	+;+;+;+;+	1848	SPAC31A2.10	7.90892	-0.394493	0.368335	0.543913	1	0	-0.36073	0.307111	0.579459	1	0	-0.726636	1.23581	0.266281	0.871839	0	0.0259617	0.00159819	0.968111	1	0	-1.25702	3.636	0.0565425	0.314244	0	-0.554024	0.725635	0.394302	0.91265	0	1.29841	3.85709	0.049536	0.177962	0	-2.65326	14.7437	0.000123157	0.000194842	-1	-3.37411	22.379
SPAC31A2.11c	I	407714	409872	-	2159	cuf1	8.62179	-0.0703537	0.0119927	0.912797	1	0	-0.367758	0.325716	0.568193	1	0	-0.472825	0.538155	0.463198	0.871839	0	0.00497351	6.01843e-05	0.99381	1	0	-0.844982	1.70345	0.191837	0.392663	0	-0.621659	0.929852	0.334901	0.89941	0	0.867987	1.79462	0.180364	0.226653	0	-3.20386	20.9847	4.6297e-06	6.69714e-05	-1	-3.71908	26.9408
SPAC31A2.12	I	411651	414448	+	2798	rod1	8.28705	-0.751375	1.33766	0.247446	1	0	-0.628447	0.937792	0.332846	1	0	-1.04709	2.56355	0.109353	0.871839	0	0.100071	0.0240195	0.876835	1	0	-1.38772	4.4516	0.0348686	0.278149	0	-0.534418	0.682508	0.408724	0.91265	0	1.43307	4.73756	0.0295109	0.177962	0	-2.98695	18.4682	1.7276e-05	6.94459e-05	-1	-3.46068	23.7132
SPAC31A2.13c	I;I	414245;414684	414629;414930	-;-	632	sft1	7.21349	-0.391626	0.352906	0.552473	1	0	-0.46976	0.504956	0.477331	1	0	-0.59723	0.816459	0.366217	0.871839	0	-0.0289396	0.00193073	0.964952	1	0	-1.11782	2.82182	0.0929912	0.33126	0	-1.27719	3.66333	0.0556224	0.67357	0	0.966892	2.11862	0.145517	0.201235	0	-2.8281	16.1839	5.74816e-05	0.000114496	-1	-3.7849	26.5604
SPAC31A2.14	I;I	414942;415763	415685;418504	+;+	3486	bun107	9.44604	-0.783555	1.47127	0.225145	1	0	-0.266456	0.171998	0.678342	1	0	-0.468443	0.529205	0.466941	0.871839	0	0.348905	0.294817	0.58715	1	0	-1.14769	3.11319	0.0776607	0.328703	0	0.0342809	0.00285524	0.957386	0.996778	0	1.25393	3.6997	0.0544224	0.177962	0	-3.02936	19.1234	1.22535e-05	6.69714e-05	-1	-3.34115	22.5484
SPAC31A2.15c	I;I;I;I	417823;418759;419268;419602	418720;419220;419502;419996	-;-;-;-	1990	dcc1	8.72769	-0.181133	0.079591	0.777852	1	0	-0.288493	0.201219	0.653739	1	0	-0.374586	0.338808	0.560518	0.871839	0	0.121766	0.035965	0.849588	1	0	-1.07598	2.74773	0.0973925	0.335003	0	-0.314441	0.239952	0.624241	0.94015	0	1.27247	3.80187	0.0511953	0.177962	0	-2.4746	13.3176	0.000262932	0.000365134	-1	-3.28587	21.9082
SPAC31A2.16	I;I;I;I	419958;422926;423199;423357	422887;423153;423307;423991	+;+;+;+	3902	gef2	9.21959	-0.342779	0.284929	0.593489	1	0	-0.554344	0.741342	0.389231	1	0	-0.300754	0.218724	0.640014	0.871839	0	0.365207	0.323467	0.569531	1	0	-1.24417	3.64952	0.0560853	0.314244	0	-0.0161959	0.000638475	0.979841	0.998812	0	1.13099	3.03166	0.0816543	0.17805	0	-3.15024	20.4599	6.08929e-06	6.69714e-05	-1	-3.47995	24.2104
SPAC13C5.01c	I	423926	425256	-	1331	pre9	9.08655	-0.439268	0.467817	0.493993	1	0	-0.54215	0.710133	0.3994	1	0	-0.734021	1.29483	0.25516	0.871839	0	0.312324	0.236945	0.626422	1	0	-0.908834	1.97494	0.159924	0.370353	0	-0.553208	0.741509	0.389178	0.911975	0	1.1701	3.2316	0.07223	0.177962	0	-2.82753	16.9607	3.81614e-05	9.03872e-05	-1	-3.08192	19.661
SPAC13C5.02	I;I;I	425631;426106;426364	426069;426322;427415	+;+;+	1708	dre4	8.50579	-0.172465	0.0716088	0.789009	1	0	0.086622	0.018084	0.893026	1	0	-0.0841257	0.0170376	0.896149	0.950697	0	0.626237	0.938131	0.332759	1	0	-0.472497	0.53598	0.464104	0.584817	0	-0.447165	0.480985	0.487976	0.920034	0	1.10431	2.86062	0.0907724	0.178418	0	-2.70612	15.5451	8.05603e-05	0.000141824	-1	-3.3051	21.967
SPAC13C5.03	I;I;I	427350;427986;428653	427943;428590;430121	+;+;+	2668	tht1	7.44551	0.197222	0.0903448	0.763739	1	0	0.675649	1.05132	0.305203	1	0	0.2304	0.123245	0.725542	0.889303	0	1.08291	2.67322	0.102049	1	0	0.415284	0.400883	0.526633	0.634243	0	-0.250908	0.146152	0.70224	0.9559	0	1.15247	2.98273	0.0841573	0.17805	0	-2.83874	16.2656	5.50551e-05	0.000111647	-1	-3.36103	21.7338
SPNCRNA.644	I	429030	430050	-	1021	SPNCRNA.644	0.702585	1.11647	1.26251	0.261177	1	0	1.42915	2.05639	0.151569	1	0	-0.0444552	0.00185085	0.965684	0.982624	0	0.760118	0.524129	0.469086	1	0	0.611557	0.389725	0.532444	0.638798	0	0.182905	0.0329725	0.85591	0.978165	0	0.932615	1.22635	0.268119	0.301235	0	-3.27072	13.9037	0.000192422	0.000279361	-1	-3.9401	18.0361
SPAC13C5.04	I	430056	431032	+	977	SPAC13C5.04	8.75253	0.11971	0.0347664	0.852086	1	0	-0.784827	1.47057	0.225256	1	0	-0.534203	0.686969	0.407197	0.871839	0	-0.0831866	0.0167723	0.896956	1	0	-0.520722	0.65404	0.418672	0.549272	0	-0.785284	1.48071	0.223664	0.860854	0	1.75345	7.05198	0.00791779	0.177962	0	-2.90797	17.7521	2.51635e-05	7.63681e-05	-1	-3.37258	22.9625
SPNCRNA.645	I	430088	431033	-	946	SPAC13C5.04-antisense-1	5.52776	-0.168252	0.0589324	0.808191	1	0	0.678321	0.957245	0.327882	1	0	-0.0745371	0.0113257	0.915247	0.958893	0	0.661408	0.909396	0.340275	1	0	-0.298296	0.186407	0.665924	0.743375	0	-0.401179	0.338596	0.560641	0.928154	0	1.0688	2.18901	0.138999	0.19789	0	-2.2564	9.46159	0.0020982	0.00251411	-1	-3.48014	19.9175
SPSNORNA.01	I	431220	431301	+	82	snR40	8.55221	-0.279393	0.185626	0.666583	1	0	0.246994	0.145002	0.703358	1	0	-0.496569	0.584108	0.444707	0.871839	0	1.75968	7.02224	0.00805034	0.42933	0	0.681866	1.10455	0.29327	0.454295	0	-1.48903	5.07501	0.0242731	0.494866	0	0.576521	0.793364	0.373085	0.39858	0	-1.50224	5.23172	0.0221785	0.0243592	-1	-1.81468	7.47236
SPAC13C5.05c	I;I;I	431367;433028;433154	432982;433113;433274	-;-;-	1823	SPAC13C5.05c	8.24212	-0.281965	0.18992	0.662983	1	0	-0.0441203	0.00465527	0.945603	1	0	-0.263821	0.166177	0.683532	0.879074	0	0.270646	0.175048	0.675664	1	0	-0.658715	1.03001	0.310156	0.465516	0	0.354481	0.300782	0.583392	0.93084	0	0.948261	2.10979	0.146359	0.201714	0	-2.99693	18.4887	1.70913e-05	6.9371e-05	-1	-3.44292	23.4518
SPAC13C5.06c	I;I	434102;434876	434831;435179	-;-	1034	mug121	7.12877	-0.507015	0.587357	0.443443	1	0	-0.912266	1.87107	0.171352	1	0	-0.554412	0.699975	0.402792	0.871839	0	-0.137227	0.0431736	0.835399	1	0	-1.88412	7.62968	0.00574156	0.141148	0	-0.744159	1.2614	0.261387	0.877889	0	1.83325	7.30066	0.00689293	0.177962	0	-2.50983	13.0114	0.000309593	0.000422917	-1	-2.9286	17.1205
SPNCRNA.05	I;I	434104;434338	434267;434843	+;+	670	prl5	-0.990349	-0.636609	0.282824	0.594856	1	0	0.0146891	0.00067655	0.979249	1	0	0.867969	0.626257	0.428731	0.871839	0	-2.08404	1.74079	0.187039	1	0	0.481794	0.210922	0.646046	0.728144	0	-0.303637	0.0786184	0.779179	0.969648	0	-0.206967	0.0280971	0.866881	0.873751	0	-1.68623	2.7905	0.0948246	0.100188	0	-2.27277	4.46644
SPNCRNA.646	I	435113	436058	-	946	SPNCRNA.646	6.53756	-0.154448	0.0533681	0.817303	1	0	-0.917287	1.83197	0.175895	1	0	-0.268782	0.160834	0.68839	0.879552	0	0.12454	0.0346247	0.852384	1	0	-1.28152	3.55627	0.0593207	0.314244	0	-0.706894	1.10725	0.292681	0.885405	0	1.53132	5.01522	0.0251255	0.177962	0	-2.63989	13.7961	0.000203757	0.000293497	-1	-3.03288	17.5963
SPAC13C5.07	I;I;I;I;I	435170;436430;437006;437624;437853	436381;436935;437580;437807;439980	+;+;+;+;+	4605	mre11	9.94557	-0.321842	0.250328	0.616844	1	0	-0.115709	0.0324201	0.857109	1	0	-0.588205	0.831394	0.36187	0.871839	0	0.542607	0.709064	0.399755	1	0	-0.348605	0.293285	0.588123	0.682685	0	-0.648854	1.01344	0.314081	0.891176	0	1.03623	2.52942	0.111741	0.183316	0	-2.18687	10.6236	0.00111656	0.00138507	-1	-2.92832	17.7296
SPNCRNA.647	I	436953	438699	-	1747	mre11-antisense-1	4.78504	0.473819	0.442032	0.506143	1	0	0.642505	0.808076	0.36869	1	0	0.769526	1.16035	0.281394	0.871839	0	0.853762	1.41867	0.233623	1	0	0.00665769	0.000100499	0.992001	0.995162	0	-0.000579621	2.14259e-07	0.999631	1	0	1.97063	6.55516	0.010458	0.177962	0	-1.72915	5.09527	0.0239912	0.0262846	-1	-1.59258	4.39918
SPNCRNA.648	I	439141	440079	-	939	SPNCRNA.648	3.09062	0.11608	0.0206947	0.885614	1	0	1.19529	2.25448	0.133228	1	0	-0.686605	0.661493	0.416033	0.871839	0	0.380414	0.21744	0.640997	1	0	0.494854	0.396781	0.528756	0.635981	0	-0.932948	1.31583	0.251341	0.877889	0	0.594211	0.61968	0.431166	0.454391	0	-2.60792	11.2419	0.000799701	0.00101272	-1	-3.25401	16.4763
SPAC23E2.01	I	442201	445721	+	3521	fep1	10.443	0.117243	0.0334059	0.854976	1	0	0.323319	0.253514	0.614612	1	0	0.0990688	0.0238575	0.877248	0.941758	0	0.570173	0.785187	0.375559	1	0	-0.283904	0.195373	0.658482	0.737558	0	-0.333609	0.270109	0.603258	0.934227	0	0.64804	1.01102	0.314658	0.343372	0	-3.29124	22.0693	2.6298e-06	6.69714e-05	-1	-4.06326	31.2554
SPATRNAVAL.01	I	446000	446071	+	72	SPATRNAVAL.01	4.93824	-0.951607	1.67177	0.196022	1	0	0.549203	0.584754	0.444455	1	0	-0.245787	0.115671	0.733778	0.889968	0	1.54322	4.54814	0.0329545	0.995105	0	0.988211	1.91018	0.166943	0.37534	0	-2.60277	11.3249	0.000764756	0.0972564	0	0.48925	0.479616	0.488596	0.509073	0	-1.76712	6.15486	0.0131052	0.0146023	-1	-1.26452	3.17239
SPNCRNA.649	I	446175	446702	-	528	lsd2-antisense-1	1.54186	0.531863	0.24558	0.620205	1	0	-0.257979	0.0489775	0.824852	1	0	0.938764	0.803464	0.37006	0.871839	0	0.54767	0.245072	0.620567	1	0	-0.745651	0.440174	0.507039	0.61826	0	-0.552384	0.257837	0.61161	0.935522	0	0.604626	0.622396	0.430158	0.453618	0	-3.22067	15.8835	6.73639e-05	0.000125983	-1	-3.47553	17.9127
SPAC23E2.02	I;I;I	446491;446679;449295	446513;449241;450726	+;+;+	4018	lsd2	9.05914	-0.541019	0.70811	0.400072	1	0	-0.360072	0.314429	0.574975	1	0	-0.600012	0.868633	0.351334	0.871839	0	0.138849	0.0468954	0.828556	1	0	-1.75959	7.10421	0.00769031	0.166741	0	-0.710013	1.21637	0.270075	0.879617	0	1.36394	4.36681	0.0366455	0.177962	0	-3.15894	20.5938	5.67808e-06	6.69714e-05	-1	-3.33907	22.5878
SPAC23E2.03c	I	450860	453603	-	2744	ste7	8.75038	-0.439279	0.451438	0.501653	1	0	0.426819	0.429842	0.512066	1	0	0.121597	0.034932	0.851738	0.932849	0	1.83964	7.60906	0.00580757	0.355606	0	0.15532	0.0572992	0.810817	0.857635	0	-1.97037	8.51817	0.00351618	0.193771	0	1.1906	3.36037	0.0667829	0.177962	0	-3.02358	19.1399	1.21478e-05	6.69714e-05	-1	-3.64088	26.1427
SPNCRNA.650	I	453735	455859	+	2125	SPNCRNA.650	3.48912	-1.63171	4.01348	0.0451378	1	0	-0.0906296	0.0142147	0.905097	1	0	-1.02064	1.66198	0.197336	0.871839	0	0.435831	0.327322	0.56724	1	0	0.881021	1.40278	0.236259	0.420556	0	-0.211808	0.0805454	0.77656	0.969456	0	1.43928	3.46996	0.0624929	0.177962	0	-2.77905	12.3136	0.000449665	0.000595561	-1	-2.1879	7.8908
SPRRNA.11	I	456527	456645	+	119	SPRRNA.11	7.45556	-0.470612	0.510609	0.474875	1	0	0.0536129	0.00669131	0.934805	1	0	-0.272983	0.172183	0.678179	0.878167	0	1.56956	5.48925	0.0191337	0.73995	0	0.231957	0.12538	0.723271	0.789639	0	-1.301	3.80772	0.0510168	0.650046	0	1.04582	2.49832	0.113968	0.184314	0	-2.3579	11.8198	0.00058605	0.000759137	-1	-1.71463	6.45692
SPAC24H6.13	I	456931	460811	-	3881	SPAC24H6.13	11.087	-0.593392	0.849558	0.356677	1	0	-0.431682	0.451722	0.501519	1	0	-1.12763	3.00368	0.0830755	0.871839	0	0.452431	0.49575	0.481374	1	0	-0.154334	0.0578312	0.809957	0.856994	0	-0.921448	2.0286	0.154363	0.823	0	0.507504	0.620864	0.430726	0.453999	0	-2.97849	18.5532	1.65225e-05	6.91292e-05	-1	-3.81781	28.2592
SPNCRNA.651	I	460793	461752	+	960	SPNCRNA.651	3.87618	-0.455151	0.396145	0.529087	1	0	-0.806495	1.19649	0.274025	1	0	-1.68491	4.93019	0.0263915	0.849465	0	-0.79746	1.16783	0.279847	1	0	-0.312636	0.189055	0.663704	0.741899	0	-3.10586	15.3503	8.93049e-05	0.0227144	-1	0.8309	1.21358	0.270623	0.303327	0	-2.26908	8.91544	0.0028277	0.00333505	-1	-2.40079	9.79587
SPAC24H6.12c	I	461686	463599	+	1914	uba3	8.67969	-1.04219	2.57944	0.10826	1	0	-0.911283	1.97537	0.159879	1	0	-0.847755	1.71437	0.19042	0.871839	0	-0.158113	0.0605547	0.805621	1	0	-1.30644	4.00753	0.0452975	0.299336	0	-0.995819	2.36487	0.124094	0.782191	0	1.36654	4.34662	0.0370825	0.177962	0	-2.70495	15.5706	7.94823e-05	0.000140703	-1	-3.38635	22.9774
SPAC24H6.11c	I	464120	468581	+	4462	SPAC24H6.11c	10.7102	-0.271833	0.179732	0.671604	1	0	-0.32914	0.263306	0.607858	1	0	-0.36503	0.3228	0.56993	0.871839	0	0.139926	0.047694	0.827126	1	0	-1.05481	2.64996	0.103553	0.338886	0	-0.357468	0.310751	0.57722	0.93084	0	1.11112	2.93385	0.0867405	0.17825	0	-3.09986	19.9183	8.08243e-06	6.69714e-05	-1	-3.71098	27.0155
SPNCRNA.652	I	465302	468551	-	3250	SPAC24H6.11c-antisense-1	3.61851	0.0886991	0.0138266	0.906395	1	0	1.41319	3.55216	0.0594681	1	0	-0.0487256	0.00419619	0.948351	0.975493	0	0.445105	0.346699	0.555988	1	0	-0.17964	0.0579306	0.809797	0.856967	0	-0.418792	0.316659	0.573622	0.93084	0	0.881779	1.05719	0.303858	0.333402	0	-0.809766	1.06839	0.301309	0.3109	0	-1.20252	2.27233
SPAC24H6.10c	I	468664	469890	+	1227	SPAC24H6.10c	10.3238	-0.550326	0.731797	0.392301	1	0	0.0258701	0.00162852	0.96781	1	0	-0.354582	0.304295	0.581202	0.871839	0	0.394488	0.376983	0.539222	1	0	-0.857074	1.7571	0.184987	0.389096	0	-0.266729	0.17274	0.677688	0.947223	0	0.858903	1.75279	0.185526	0.230358	0	-2.65019	15.0149	0.000106668	0.000174043	-1	-3.74538	27.2356
SPAC24H6.09	I;I	469981;472858	472802;472993	-;-	2958	gef1	9.61295	-0.501897	0.608089	0.435508	1	0	-0.255825	0.158608	0.690442	1	0	-0.307331	0.228658	0.632521	0.871839	0	0.369994	0.33148	0.564789	1	0	-0.700833	1.17975	0.277407	0.44585	0	-0.26814	0.174476	0.676164	0.946708	0	0.960559	2.19735	0.138248	0.197331	0	-3.16516	20.6017	5.65453e-06	6.69714e-05	-1	-3.72776	27.1466
SPAC24H6.08	I	473792	475041	-	1250	SPAC24H6.08	7.15261	-0.374837	0.322579	0.570062	1	0	-0.634307	0.911827	0.33963	1	0	-0.291929	0.19488	0.658886	0.873586	0	0.21955	0.11093	0.739088	1	0	-1.15574	2.9931	0.0836201	0.328703	0	-0.780343	1.38812	0.238722	0.86847	0	0.800379	1.45537	0.227669	0.265955	0	-2.66551	14.5174	0.000138873	0.000213972	-1	-3.11126	19.0582
SPAC24H6.07	I;I	475354;476099	476053;476128	-;-	730	rps901	11.5445	-0.408215	0.403521	0.525276	1	0	0.0274968	0.00183773	0.965806	1	0	-0.481449	0.558779	0.454753	0.871839	0	0.670982	1.08428	0.297743	1	0	-1.08823	2.80633	0.0938927	0.332103	0	0.277324	0.186655	0.665715	0.943655	0	1.23254	3.57012	0.0588279	0.177962	0	-2.96911	18.4	1.79061e-05	6.96698e-05	-1	-3.54583	24.9306
SPAC24H6.06	I;I	476474;478655	478606;478803	-;-	2282	sld3	7.69224	-0.75864	1.33873	0.247258	1	0	-0.824001	1.56973	0.210247	1	0	-0.853632	1.68149	0.194727	0.871839	0	0.0544789	0.00699235	0.933358	1	0	-1.40817	4.49301	0.0340336	0.27716	0	-0.63129	0.933492	0.333957	0.89941	0	1.33449	4.05848	0.0439501	0.177962	0	-3.00118	18.2682	1.91884e-05	7.10088e-05	-1	-3.53098	24.0886
SPAC24H6.05	I;I	479228;482286	482185;482556	-;-	3229	cdc25	8.84619	-0.730301	1.28081	0.257748	1	0	-0.366529	0.324436	0.568954	1	0	-0.798823	1.52572	0.216756	0.871839	0	0.288575	0.201958	0.653145	1	0	-0.787542	1.48706	0.222673	0.413701	0	-0.540497	0.706626	0.400566	0.91265	0	1.08365	2.79126	0.0947795	0.178757	0	-3.39973	23.3583	1.34464e-06	6.69714e-05	-1	-3.94536	29.8229
SPAC24H6.04	I	482607	485408	-	2802	hxk1	11.8624	-0.456463	0.503451	0.477987	1	0	0.101968	0.0252324	0.873789	1	0	-0.3866	0.361345	0.54776	0.871839	0	0.166985	0.067609	0.79485	1	0	-0.540802	0.70457	0.401253	0.535732	0	-0.545524	0.71816	0.396748	0.91265	0	1.11938	2.96173	0.0852566	0.17805	0	-2.86075	17.2042	3.35696e-05	8.55476e-05	-1	-3.75204	27.3724
SPNCRNA.653	I	485606	487008	+	1403	cut3-antisense-1	4.55632	1.20565	2.67083	0.102203	1	0	0.776581	1.10177	0.293878	1	0	0.850436	1.32177	0.250275	0.871839	0	1.18461	2.54352	0.110748	1	0	1.37637	3.51144	0.0609463	0.315841	0	0.215383	0.0865422	0.76862	0.968353	0	1.7784	5.91843	0.0149833	0.177962	0	-2.10994	8.24329	0.0040903	0.0047488	-1	-2.37335	10.1414
SPAC24H6.03	I;I;I;I;I;I;I	485723;486188;486649;486867;486984;487133;488574	486131;486597;486822;486931;487093;488517;488811	-;-;-;-;-;-;-	2791	cul3	7.89565	-0.963645	2.15447	0.142155	1	0	-0.954911	2.10884	0.14645	1	0	-0.660777	1.01904	0.312748	0.871839	0	0.24464	0.141596	0.706699	1	0	-1.82751	7.42519	0.00643169	0.149682	0	-0.485866	0.557798	0.455149	0.914032	0	1.5577	5.5038	0.0189751	0.177962	0	-3.11361	19.6193	9.45081e-06	6.69714e-05	-1	-3.44768	23.3011
SPAC24H6.02c	I;I	488339;489074	489029;489482	+;+	1100	tim15	6.8108	-0.49062	0.542534	0.461384	1	0	-0.367317	0.303174	0.581899	1	0	-0.982338	2.12912	0.144524	0.871839	0	0.100234	0.0227473	0.880116	1	0	-0.939004	1.97013	0.160434	0.370353	0	-0.624947	0.883271	0.347307	0.902287	0	1.18776	3.10981	0.0778219	0.17805	0	-2.43404	12.1331	0.000495346	0.00065072	-1	-3.6364	24.3418
SPNCRNA.654	I	489023	489562	-	540	SPAC24H6.02c-antisense-1	-0.39792	0.98345	0.515331	0.47284	1	0	0.900395	0.426762	0.513582	1	0	0.596956	0.17193	0.678402	0.878284	0	1.7141	1.66863	0.196442	1	0	0.733699	0.311621	0.576687	0.673467	0	0.513828	0.150414	0.69814	0.955068	0	1.65891	3.58424	0.0583302	0.177962	0	-2.23817	6.45297	0.0110767	0.0124174	-1	-3.46533	13.455
SPAC24H6.01c	I;I;I;I;I;I	489871;490338;490812;490979;491186;491905	490262;490771;490931;491149;491858;492181	+;+;+;+;+;+	2067	SPAC24H6.01c	8.08088	-0.184977	0.081509	0.775263	1	0	-0.0403506	0.00386673	0.950417	1	0	-0.458557	0.497374	0.480656	0.871839	0	0.141164	0.0474261	0.827604	1	0	-0.325832	0.252625	0.615233	0.703996	0	-0.633721	0.951548	0.329326	0.898568	0	0.867114	1.76606	0.18387	0.229464	0	-2.98484	18.3192	1.86811e-05	7.04281e-05	-1	-3.71404	26.5151
SPNCRNA.47	I	491816	492201	-	386	prl47	1.18004	-1.92892	2.14383	0.143144	1	0	-1.1383	0.843292	0.358457	1	0	-0.97438	0.686723	0.407281	0.871839	0	0.944018	0.838673	0.359777	1	0	-0.565442	0.280831	0.596157	0.689349	0	-1.46136	1.74543	0.186452	0.841722	0	0.653884	0.672817	0.412071	0.435865	0	-3.29668	15.4162	8.62475e-05	0.000148607	-1	-4.19897	22.7208
SPAPB21F2.02	I;I;I;I;I	492335;492512;492673;494423;494667	492476;492630;494385;494615;497927	+;+;+;+;+	5428	SPAPB21F2.02	10.4524	-0.612421	0.905935	0.341195	1	0	-0.811686	1.58072	0.208657	1	0	-0.576737	0.803397	0.37008	0.871839	0	0.0611288	0.00909384	0.924028	1	0	-1.67717	6.48501	0.0108788	0.198589	0	-0.543306	0.714483	0.39796	0.91265	0	1.12209	2.98368	0.084108	0.17805	0	-3.17857	20.7478	5.23922e-06	6.69714e-05	-1	-3.57446	25.288
SPAPB21F2.03	I;I	498111;498215	498173;499027	+;+	876	slx9	6.51396	-0.241222	0.128172	0.720335	1	0	-0.309269	0.209335	0.647289	1	0	-0.516523	0.58021	0.44623	0.871839	0	0.344232	0.261156	0.609327	1	0	-1.39512	4.14439	0.0417728	0.29084	0	-0.836764	1.53477	0.215398	0.858632	0	1.16383	2.9653	0.0850685	0.17805	0	-3.10974	18.6637	1.55921e-05	6.89194e-05	-1	-3.42672	21.904
SPAC227.01c	I	498878	500674	-	1797	erd1	8.30642	-0.0909037	0.0198327	0.888005	1	0	-0.0929998	0.020738	0.885495	1	0	-0.343469	0.281866	0.595481	0.871839	0	0.172103	0.0710518	0.789811	1	0	-0.700822	1.16662	0.280097	0.448205	0	-0.591164	0.833954	0.361132	0.902556	0	0.757081	1.35541	0.244334	0.280372	0	-2.98013	18.3365	1.85128e-05	7.02244e-05	-1	-3.58468	25.0952
SPAC227.19c	I;I	501117;501366	501248;501485	-;-	252	SPAC227.19c	6.10944	0.21183	0.0984531	0.753694	1	0	-0.516727	0.57635	0.447747	1	0	-0.156019	0.0524372	0.818875	0.921673	0	0.203715	0.0906116	0.763401	1	0	-0.485224	0.510563	0.474895	0.592432	0	-0.960061	1.96696	0.160771	0.827317	0	0.576717	0.703695	0.401545	0.426162	0	-2.86534	15.4645	8.40708e-05	0.000145998	-1	-3.72952	24.1817
SPNCRNA.655	I	501407	504208	+	2802	SPNCRNA.655	6.87063	0.657078	0.963961	0.326191	1	0	0.788793	1.38512	0.239232	1	0	0.443067	0.438416	0.507888	0.871839	0	0.699868	1.08904	0.296684	1	0	-0.23238	0.121348	0.727577	0.792272	0	0.972165	2.10571	0.14675	0.813077	0	1.49081	4.83372	0.0279083	0.177962	0	-2.59323	13.6571	0.000219407	0.000312231	-1	-3.36267	21.3274
SPAC227.02c	I	501751	502444	-	694	rrp15	8.24351	0.179489	0.077226	0.781092	1	0	0.0458604	0.00504536	0.943373	1	0	-0.332362	0.263334	0.607839	0.871839	0	0.214939	0.110586	0.739478	1	0	-0.658402	1.02944	0.31029	0.465612	0	-0.821753	1.59838	0.206132	0.850376	0	1.1158	2.88399	0.0894642	0.178296	0	-2.7187	15.5291	8.12439e-05	0.000142582	-1	-3.42549	23.0828
SPAC227.03c	I	502577	504324	-	1748	yea6	7.2183	-0.894898	1.81879	0.177457	1	0	-0.607307	0.843455	0.35841	1	0	-0.799994	1.45221	0.228174	0.871839	0	0.132684	0.0407021	0.840114	1	0	-1.03508	2.42677	0.119278	0.349739	0	-0.55173	0.702473	0.401954	0.91265	0	1.37294	4.20515	0.0403013	0.177962	0	-2.71294	15.0384	0.000105345	0.000172352	-1	-3.54171	23.7519
SPNCRNA.656	I	504201	504900	+	700	SPNCRNA.656	3.61579	0.524297	0.507498	0.476224	1	0	0.1416	0.0364678	0.848553	1	0	0.170571	0.0531339	0.817697	0.921673	0	0.216701	0.0838787	0.772108	1	0	-0.757171	1.02549	0.31122	0.466055	0	-1.49187	3.82881	0.0503785	0.647511	0	0.745968	0.960143	0.327151	0.355421	0	-2.36871	9.58287	0.00196401	0.00235974	-1	-2.76869	12.47
SPAC227.04	I	504835	505775	+	941	atg10	7.15704	-0.0916642	0.0193249	0.889439	1	0	0.109024	0.0273529	0.868639	1	0	-0.328619	0.246951	0.61923	0.871839	0	-0.00122285	3.18689e-06	0.998576	1	0	-0.953093	2.05229	0.151977	0.365703	0	-1.01535	2.32933	0.126956	0.782191	0	1.39897	4.34302	0.0371609	0.177962	0	-2.39245	11.9439	0.000548265	0.000714559	-1	-3.30138	21.0418
SPAC227.05	I	505902	506355	+	454	gim3	8.00845	0.150389	0.0537913	0.816593	1	0	-0.508113	0.609085	0.435133	1	0	-0.171832	0.0699627	0.791391	0.911859	0	-0.127514	0.038561	0.844321	1	0	-0.437243	0.452722	0.501045	0.613208	0	-0.754164	1.34107	0.246845	0.874723	0	1.12439	2.91961	0.087509	0.17825	0	-3.00019	18.3814	1.80818e-05	6.98327e-05	-1	-3.5584	24.531
SPAC227.06	I	506520	507605	+	1086	yip5	8.66382	-0.0937711	0.0213041	0.883953	1	0	0.0942462	0.0215055	0.88341	1	0	-0.391532	0.369631	0.543206	0.871839	0	0.158046	0.0604951	0.805715	1	0	-0.240235	0.139663	0.708617	0.777902	0	-0.965355	2.21843	0.136372	0.798078	0	0.652869	1.02196	0.312055	0.340982	0	-2.8874	17.5484	2.80088e-05	7.94605e-05	-1	-3.72714	27.0882
SPAC227.07c	I;I;I;I	507522;508203;509563;509648	508159;509485;509603;509960	-;-;-;-	2275	pab1	10.3784	-0.330397	0.264931	0.606753	1	0	-0.242392	0.14264	0.705671	1	0	-0.270106	0.176965	0.673994	0.877304	0	0.143531	0.0500782	0.822927	1	0	-0.944482	2.12945	0.144493	0.361943	0	-0.600546	0.871376	0.350575	0.902556	0	1.12007	2.97048	0.0847966	0.17805	0	-2.91513	17.8548	2.38419e-05	7.51593e-05	-1	-3.50802	24.509
SPNCRNA.657	I	510357	511293	+	937	yth1-antisense-1	4.88457	-0.0360052	0.00260354	0.959306	1	0	-0.266408	0.140663	0.707623	1	0	-0.0040141	2.95746e-05	0.995661	0.998965	0	-0.0207841	0.000846021	0.976796	1	0	-1.63682	5.07057	0.0243354	0.252242	0	-0.493311	0.490505	0.483702	0.920034	0	2.53479	11.6005	0.000659352	0.0477615	1	-1.63218	5.04996	0.0246265	0.0269583	-1	-2.23491	9.05163
SPAC227.08c	I;I;I	510410;510780;511167	510720;511070;511433	-;-;-	869	yth1	7.86833	-0.141989	0.0476555	0.827194	1	0	0.0758523	0.0136076	0.907136	1	0	-0.511116	0.612861	0.433712	0.871839	0	0.368139	0.319622	0.571835	1	0	-0.425418	0.426557	0.513683	0.622729	0	-1.17746	3.19554	0.0738395	0.721664	0	0.989439	2.27552	0.131431	0.192552	0	-3.04253	18.806	1.44714e-05	6.81793e-05	-1	-3.84056	27.8645
SPAC227.09	I;I	511350;511662	511508;513382	+;+	1880	fol3	7.63544	-1.03249	2.44693	0.117755	1	0	-0.486307	0.551154	0.457847	1	0	-0.694444	1.11665	0.290642	0.871839	0	0.247078	0.143184	0.705136	1	0	-1.46464	4.83485	0.0278901	0.264519	0	-0.82489	1.58192	0.208484	0.852104	0	1.41789	4.54099	0.0330925	0.177962	0	-2.84002	16.5808	4.66198e-05	0.000100982	-1	-3.47494	23.3458
SPAC227.10	I;I;I;I	513820;513908;514046;514244	513858;513998;514169;514921	+;+;+;+	932	gim4	8.99033	-0.113663	0.0314151	0.859318	1	0	0.12946	0.0407596	0.840003	1	0	-0.280359	0.190457	0.662536	0.873586	0	0.190628	0.0882612	0.766399	1	0	-0.859656	1.77021	0.183356	0.388057	0	-0.464249	0.522653	0.469712	0.915439	0	1.29988	3.96568	0.0464368	0.177962	0	-2.55243	14.062	0.000176886	0.000260326	-1	-3.3931	23.1355
SPAC227.11c	I;I;I	513967;515222;515534	515082;515482;517252	-;-;-	3096	yos9	8.25726	-0.116843	0.0326463	0.856616	1	0	0.193383	0.0894645	0.764859	1	0	-0.234337	0.131044	0.717353	0.8879	0	0.32298	0.249148	0.617676	1	0	-0.45013	0.482807	0.487154	0.602834	0	-0.33317	0.265735	0.606207	0.934839	0	1.19562	3.32395	0.0682778	0.177962	0	-2.84083	16.8652	4.01317e-05	9.28915e-05	-1	-3.32715	22.1242
SPAC227.12	I;I	515661;515896	515833;517504	+;+	1782	rna4	8.11412	-0.640322	0.971052	0.324418	1	0	-0.512452	0.620139	0.430996	1	0	-0.668234	1.05518	0.304317	0.871839	0	-0.221758	0.117182	0.732111	1	0	-1.43084	4.702	0.0301276	0.269248	0	-0.242413	0.140579	0.707706	0.956867	0	1.50656	5.18177	0.022825	0.177962	0	-2.91026	17.5153	2.85005e-05	7.97433e-05	-1	-3.67367	26.0182
SPAC227.13c	I	517416	519017	-	1602	isu1	9.71272	-0.872227	1.81273	0.178181	1	0	-0.214922	0.111985	0.737895	1	0	-1.48914	5.06301	0.0244417	0.828887	0	0.71585	1.23249	0.266924	1	0	0.320118	0.247569	0.618792	0.705895	0	-1.56584	5.65179	0.0174376	0.423952	0	0.342592	0.282625	0.594986	0.612205	0	-2.93764	18.1073	2.088e-05	7.28497e-05	-1	-3.97467	30.1261
SPNCRNA.658	I	519257	520194	+	938	SPNCRNA.658	3.79503	-1.75083	4.81687	0.0281824	1	0	-1.08455	1.92556	0.165245	1	0	-2.06308	6.29044	0.0121391	0.577524	0	-0.660692	0.731362	0.392442	1	0	-0.00424772	3.19508e-05	0.99549	0.998056	0	-1.49713	3.87422	0.0490332	0.645929	0	2.01822	7.25671	0.00706366	0.177962	0	-2.36352	9.72529	0.00181749	0.00219198	-1	-2.61592	11.5575
SPAC227.14	I;I;I	520174;520800;521215	520694;521133;522766	+;+;+	2407	yfh7	8.68058	-0.290465	0.20422	0.651336	1	0	-0.210817	0.107615	0.742876	1	0	-0.189118	0.0864885	0.76869	0.902422	0	0.435303	0.457958	0.49858	1	0	-0.670796	1.08122	0.298425	0.456836	0	0.0894735	0.0194567	0.889065	0.985274	0	1.14807	3.10365	0.0781169	0.17805	0	-3.153	20.4174	6.22621e-06	6.69714e-05	-1	-3.66927	26.3319
SPAC227.15	I	523097	526412	+	3316	reg1	9.15235	-0.659649	1.04769	0.30604	1	0	-0.385757	0.359821	0.548605	1	0	-0.717025	1.2341	0.266612	0.871839	0	0.0615956	0.00921922	0.923507	1	0	-0.814546	1.58945	0.207405	0.40495	0	-0.263831	0.169209	0.680816	0.948038	0	1.3285	4.15164	0.0415943	0.177962	0	-3.05708	19.4664	1.02384e-05	6.69714e-05	-1	-3.67062	26.504
SPNCRNA.659	I	526641	528541	+	1901	psf3-antisense-1	8.15258	0.0970803	0.0224016	0.881024	1	0	0.848586	1.69041	0.193547	1	0	0.328603	0.256423	0.612588	0.871839	0	0.776874	1.41748	0.233818	1	0	0.109003	0.028363	0.866258	0.899445	0	-0.858886	1.7329	0.188041	0.841722	0	0.734512	1.26931	0.259896	0.293781	0	-3.05171	19.0292	1.28736e-05	6.69714e-05	-1	-3.84567	28.0747
SPAC227.16c	I;I;I;I;I	527782;528124;528326;528567;528673	528064;528269;528460;528625;528906	-;-;-;-;-	857	psf3	7.56767	-0.060978	0.00868798	0.925737	1	0	-0.117252	0.0321184	0.857768	1	0	-0.407184	0.386168	0.53432	0.871839	0	-0.265702	0.164771	0.684802	1	0	-0.613507	0.876318	0.349212	0.495779	0	-1.16455	3.10102	0.0782434	0.721664	0	0.838115	1.62198	0.202816	0.244704	0	-2.71003	15.2343	9.49614e-05	0.000159507	-1	-3.62444	25.0302
SPAC227.17c	I	529167	530275	-	1109	SPAC227.17c	9.41706	-0.0471835	0.00540618	0.941387	1	0	0.248873	0.150379	0.698173	1	0	0.03164	0.00243952	0.960607	0.981384	0	-0.355797	0.306449	0.579867	1	0	-0.973518	2.25972	0.132778	0.356138	0	-0.712614	1.21832	0.269691	0.879617	0	1.15299	3.13018	0.0768551	0.17805	0	-2.54792	14.0078	0.000182052	0.000266352	-1	-3.36948	22.8177
SPAC227.18	I	530261	531981	+	1721	lys3	10.8533	-0.304805	0.226012	0.634497	1	0	-0.0830689	0.0168162	0.896822	1	0	-0.310504	0.233693	0.628799	0.871839	0	0.269026	0.176128	0.674722	1	0	-1.2346	3.60124	0.0577365	0.314244	0	-0.35722	0.309853	0.57777	0.93084	0	0.835179	1.66573	0.196831	0.239611	0	-3.14112	20.322	6.54449e-06	6.69714e-05	-1	-3.81764	28.2061
SPAC2F7.02c	I	531794	533731	-	1938	psr1	8.65262	-0.311967	0.235466	0.6275	1	0	-0.72741	1.26675	0.260378	1	0	-0.556233	0.743185	0.388643	0.871839	0	0.137937	0.0461015	0.829991	1	0	-1.03123	2.52361	0.112154	0.347502	0	-0.164531	0.0657078	0.797692	0.971309	0	1.08527	2.78264	0.0952909	0.178757	0	-3.23366	21.3265	3.87333e-06	6.69714e-05	-1	-3.7227	26.9716
SPAC2F7.03c	I	534120	537869	-	3750	pom1	9.44304	-0.790787	1.49771	0.221025	1	0	-0.511345	0.630936	0.427012	1	0	-1.00379	2.38607	0.122421	0.871839	0	0.355401	0.305916	0.580197	1	0	-1.1525	3.13825	0.076476	0.328703	0	-0.436964	0.461814	0.496778	0.920034	0	0.94127	2.11347	0.146008	0.201585	0	-3.26296	21.7578	3.09323e-06	6.69714e-05	-1	-3.69126	26.6853
SPAC2F7.04	I;I;I	537888;538675;539365	538628;539322;540012	+;+;+	2037	pmc2	7.94873	-0.785188	1.44311	0.229637	1	0	0.031262	0.00232573	0.961536	1	0	-0.74619	1.2994	0.254323	0.871839	0	-0.0017932	7.46079e-06	0.997821	1	0	-0.681058	1.09188	0.296055	0.45573	0	-0.967943	2.18833	0.13906	0.798962	0	0.936909	2.04443	0.152764	0.206506	0	-2.56108	13.9222	0.000190536	0.000276683	-1	-3.52148	24.1422
SPAC2F7.05c	I	539919	541640	-	1722	tif5	10.7173	-1.36449	4.37091	0.0365574	1	0	-0.537093	0.698773	0.403196	1	0	-0.961334	2.19837	0.138157	0.871839	0	-0.174919	0.0743627	0.785087	1	0	-1.71859	6.7984	0.00912399	0.182627	0	-0.359345	0.313813	0.57535	0.93084	0	1.17603	3.27397	0.0703871	0.177962	0	-2.71567	15.7638	7.17612e-05	0.000130939	-1	-3.54083	24.9818
SPAC2F7.06c	I	541576	543735	-	2160	pol4	5.87088	0.250217	0.124105	0.724625	1	0	0.8571	1.44644	0.2291	1	0	0.0439641	0.00378826	0.950922	0.976254	0	0.386362	0.291751	0.589101	1	0	0.728244	1.06493	0.302093	0.459175	0	0.720209	1.04546	0.306556	0.888675	0	1.61102	5.40041	0.0201321	0.177962	0	-2.83609	15.3971	8.71203e-05	0.00014952	-1	-3.43273	21.2726
SPNCRNA.660	I	541797	544030	+	2234	pol4-antisense-2	3.42371	-0.436169	0.335871	0.562222	1	0	-1.01573	1.71016	0.190965	1	0	0.122362	0.0272894	0.86879	0.937551	0	0.361448	0.233335	0.629062	1	0	-1.21312	2.54076	0.110941	0.346943	0	-0.793415	1.13439	0.28684	0.885018	0	0.820356	1.19462	0.274399	0.306262	0	-2.58428	11.1744	0.000829319	0.00104702	-1	-3.25182	16.6609
SPAC2F7.07c	I	544127	546240	-	2114	cph2	9.26111	-0.490003	0.5808	0.445999	1	0	-0.422771	0.432752	0.510642	1	0	-0.383144	0.355302	0.551127	0.871839	0	0.56425	0.769513	0.380368	1	0	-1.39196	4.53232	0.0332604	0.273526	0	-0.615577	0.915063	0.338775	0.901118	0	1.21213	3.4615	0.0628134	0.177962	0	-3.14768	20.4476	6.12858e-06	6.69714e-05	-1	-3.26595	21.69
SPAC2F7.08c	I	546664	548562	-	1899	snf5	8.46117	-0.556017	0.739925	0.389685	1	0	-0.619333	0.915357	0.338697	1	0	-0.568304	0.771833	0.379651	0.871839	0	0.425032	0.434029	0.510018	1	0	-1.06316	2.66342	0.10268	0.337857	0	-0.407931	0.40028	0.526945	0.925036	0	1.22262	3.4938	0.061599	0.177962	0	-3.09241	19.6647	9.22908e-06	6.69714e-05	-1	-3.55817	24.9012
SPNCRNA.661	I	548568	549658	+	1091	SPAC2F7.09c-antisense-1	5.4662	0.605732	0.714517	0.397948	1	0	0.801563	1.24978	0.263594	1	0	0.311262	0.187323	0.665154	0.873662	0	1.48904	4.249	0.0392735	1	0	0.639603	0.809548	0.368254	0.509889	0	-0.447753	0.392493	0.530992	0.925539	0	1.34619	3.73955	0.0531389	0.177962	0	-3.3482	20.0779	7.43495e-06	6.69714e-05	-1	-3.93699	26.1085
SPAC2F7.09c	I	548768	550726	-	1959	gep3	7.96137	-0.447553	0.473495	0.491384	1	0	-0.284543	0.191144	0.661966	1	0	-0.461388	0.502313	0.478486	0.871839	0	-0.305289	0.220488	0.638669	1	0	-0.911659	1.94021	0.163646	0.373228	0	-0.183904	0.0803693	0.776798	0.969456	0	0.939672	2.05374	0.151833	0.205963	0	-2.69982	15.265	9.34328e-05	0.00015766	-1	-3.52364	24.1157
SPAC2F7.10	I	550630	553595	+	2966	akr1	8.70146	-0.384333	0.357389	0.54996	1	0	-0.0475627	0.00548504	0.940962	1	0	-0.337592	0.275469	0.599687	0.871839	0	0.269474	0.175964	0.674865	1	0	-1.02059	2.47597	0.115598	0.348563	0	0.0375274	0.00342841	0.953308	0.996778	0	1.02611	2.49113	0.114489	0.184314	0	-2.89176	17.5603	2.78333e-05	7.93914e-05	-1	-3.41082	23.2969
SPAC2F7.11	I	555277	559051	+	3775	nrd1	8.78444	-0.404354	0.395632	0.529354	1	0	-0.500027	0.603912	0.437089	1	0	-0.49062	0.581398	0.445765	0.871839	0	0.816534	1.6009	0.205776	1	0	-1.78376	7.26954	0.00701338	0.157753	0	-0.913662	1.99689	0.157622	0.823344	0	1.09325	2.83132	0.0924425	0.178532	0	-3.21687	21.2294	4.07475e-06	6.69714e-05	-1	-3.49403	24.3228
SPAC2F7.13c	I	558909	560549	-	1641	wrs1	10.3509	-0.180756	0.0793906	0.778125	1	0	-0.367613	0.327677	0.56703	1	0	-0.325941	0.257163	0.612076	0.871839	0	0.254655	0.15737	0.691589	1	0	-0.895332	1.9167	0.166221	0.375077	0	-0.118174	0.0339664	0.853778	0.978165	0	0.994959	2.34902	0.125361	0.189594	0	-3.04144	19.1924	1.18185e-05	6.69714e-05	-1	-3.50409	24.4329
SPAC2F7.14c	I	560824	562179	-	1356	rrp4	8.42073	0.0339285	0.00276161	0.95809	1	0	-0.37191	0.331739	0.564637	1	0	-0.229402	0.126156	0.722451	0.889303	0	0.373233	0.334224	0.563182	1	0	-0.775978	1.43235	0.231381	0.418068	0	-0.606483	0.880716	0.348006	0.902287	0	1.09676	2.80953	0.0937057	0.178757	0	-2.81709	16.6112	4.58789e-05	0.000100032	-1	-3.52302	24.366
SPAC2F7.15	I;I	563698;564553	564464;565073	+;+	1288	rsm24	8.45603	-0.233139	0.130853	0.71755	1	0	-0.243357	0.142352	0.705954	1	0	-0.48959	0.57359	0.448836	0.871839	0	0.07413	0.0132419	0.908387	1	0	-0.844358	1.69345	0.193147	0.393616	0	-0.757801	1.37112	0.24162	0.8717	0	1.06319	2.65085	0.103495	0.179789	0	-2.82464	16.7376	4.29213e-05	9.67128e-05	-1	-3.4669	23.7869
SPAC2F7.16c	I	565035	569485	-	4451	pld1	9.24638	-1.05035	2.62362	0.105284	1	0	-0.655618	1.03483	0.309027	1	0	-0.694685	1.15942	0.281586	0.871839	0	0.215572	0.11293	0.736833	1	0	-1.79707	7.38128	0.00659064	0.150588	0	-0.430881	0.450411	0.50214	0.920034	0	1.27739	3.83857	0.0500862	0.177962	0	-3.25364	21.6714	3.23572e-06	6.69714e-05	-1	-3.58037	25.3918
SPAC2F7.17	I;I;I	569550;570549;570885	570406;570647;571876	+;+;+	1948	mrf1	7.88507	-0.346073	0.282885	0.594816	1	0	-0.259799	0.159215	0.68988	1	0	-0.639472	0.955085	0.328428	0.871839	0	0.135367	0.04332	0.835124	1	0	-0.663543	1.0323	0.309618	0.465265	0	-0.361166	0.309018	0.578283	0.93084	0	1.24099	3.53408	0.0601196	0.177962	0	-2.71779	15.4189	8.61232e-05	0.00014847	-1	-3.35192	22.1497
SPAC13A11.01c	I;I	570753;574269	574224;574417	-;-	3621	rga8	10.1107	-0.253533	0.155801	0.693052	1	0	-0.303355	0.222934	0.636813	1	0	-0.360105	0.313642	0.575454	0.871839	0	0.278085	0.187353	0.665129	1	0	-0.952576	2.16217	0.141445	0.359642	0	-0.509669	0.627672	0.42821	0.913683	0	0.978511	2.27513	0.131464	0.192552	0	-2.99667	18.7053	1.52555e-05	6.86751e-05	-1	-3.47204	24.0399
SPAC13A11.02c	I	574652	577171	-	2520	erg11	11.5558	-0.24013	0.139953	0.708328	1	0	0.183884	0.0821174	0.774448	1	0	-0.250141	0.151659	0.696955	0.88041	0	0.220645	0.118176	0.731021	1	0	-0.24846	0.149546	0.69897	0.769484	0	0.0357575	0.00310795	0.955542	0.996778	0	0.952284	2.15976	0.141667	0.199305	0	-3.01416	18.9174	1.36503e-05	6.78934e-05	-1	-3.62224	25.8491
SPNCRNA.155	I	577199	578150	+	952	SPNCRNA.155	1.20108	1.13639	0.915144	0.338753	1	0	2.08855	3.60032	0.0577685	1	0	2.82721	6.99499	0.00817381	0.478349	0	0.588441	0.202499	0.652711	1	0	1.20044	1.14325	0.284967	0.450151	0	1.30644	1.39011	0.238387	0.86847	0	1.59577	3.22987	0.0723064	0.177962	0	-1.2951	2.39958	0.121368	0.127438	0	-0.4584	0.312093
SPAC13A11.03	I;I	578392;578681	578586;579948	+;+	1463	mcp7	8.86541	-0.186234	0.0840496	0.771883	1	0	-0.425284	0.43689	0.508627	1	0	-0.300406	0.218264	0.640366	0.871839	0	0.236873	0.135939	0.712352	1	0	-0.669248	1.07687	0.299399	0.457245	0	-0.730614	1.28373	0.257207	0.877889	0	1.41041	4.64824	0.0310854	0.177962	0	-2.82948	16.9319	3.87458e-05	9.1054e-05	-1	-3.27684	21.8602
SPAC13A11.04c	I;I;I;I;I;I	579353;579835;579953;580296;581084;581295	579789;579899;580250;580983;581216;581553	-;-;-;-;-;-	1880	ubp8	8.5336	-0.856512	1.74375	0.186664	1	0	-0.413782	0.410394	0.52177	1	0	-1.01967	2.45125	0.117431	0.871839	0	0.162657	0.0638029	0.800583	1	0	-0.750762	1.34496	0.246161	0.426807	0	-0.852104	1.72988	0.188426	0.841722	0	1.23	3.54663	0.0596665	0.177962	0	-2.70403	15.551	8.03093e-05	0.000141585	-1	-3.45222	23.7587
SPAC13A11.05	I	582273	584402	+	2130	ysp2	10.5061	-0.406222	0.40043	0.526867	1	0	-0.227483	0.125823	0.722802	1	0	-0.353015	0.302356	0.582409	0.871839	0	0.281075	0.192051	0.661215	1	0	-0.818141	1.60674	0.204951	0.401733	0	-0.538743	0.702858	0.401825	0.91265	0	1.0411	2.57424	0.108616	0.181934	0	-3.02824	19.0727	1.25834e-05	6.69714e-05	-1	-3.77589	27.7166
SPNCRNA.662	I	584478	587656	-	3179	SPAC13A11.06-antisense-1	4.12989	0.209365	0.0829807	0.773298	1	0	-0.233479	0.100636	0.751067	1	0	0.132809	0.0332939	0.855217	0.934801	0	0.0399624	0.00299886	0.956328	1	0	-0.572154	0.610735	0.434511	0.561939	0	-0.0679117	0.00858855	0.926162	0.990417	0	0.893438	1.47196	0.225037	0.263673	0	-2.66401	12.3168	0.00044889	0.000594654	-1	-3.91241	23.0949
SPAC13A11.06	I	585355	587495	+	2141	pdc202	7.82627	-0.408195	0.372468	0.541662	1	0	-0.514892	0.588765	0.442897	1	0	-0.475559	0.502786	0.478278	0.871839	0	-0.403458	0.358725	0.549215	1	0	-0.116763	0.0310068	0.860225	0.895149	0	-1.164	2.98997	0.0837816	0.735974	0	4.78194	39.5708	3.16381e-10	6.97408e-07	1	-2.76282	15.6615	7.57522e-05	0.000135869	-1	-3.03067	18.4635
SPAC3H8.02	I	588543	590751	+	2209	csr102	9.6057	-0.524246	0.664021	0.415144	1	0	-0.25483	0.157478	0.69149	1	0	-0.473808	0.542203	0.461521	0.871839	0	0.271083	0.178316	0.672824	1	0	-1.07133	2.72529	0.09877	0.335475	0	-0.374439	0.339945	0.559861	0.928154	0	0.82269	1.61591	0.203663	0.245071	0	-3.02137	18.9891	1.31467e-05	6.72289e-05	-1	-3.57582	25.2698
SPAC3H8.03	I;I	590691;591418	591246;592152	+;+	1291	img2	7.18006	-0.0657865	0.00992149	0.920657	1	0	-0.0715687	0.0117586	0.913649	1	0	-0.211657	0.102612	0.748717	0.893741	0	0.459859	0.484578	0.486356	1	0	-0.710875	1.15167	0.283199	0.449383	0	-0.9098	1.87524	0.170876	0.832895	0	0.59802	0.818406	0.365647	0.391329	0	-2.87178	16.6738	4.43891e-05	9.82414e-05	-1	-3.71024	25.6734
SPNCRNA.663	I	590784	592586	-	1803	img2-antisense-1	4.04335	-0.502595	0.465989	0.494838	1	0	-0.64899	0.775116	0.378639	1	0	-0.194315	0.0707379	0.790265	0.911409	0	-0.0242688	0.00106299	0.973991	1	0	-1.24506	2.80732	0.0938352	0.332103	0	-1.16386	2.50589	0.113422	0.777016	0	1.60941	4.75217	0.0292614	0.177962	0	-2.80518	13.4622	0.000243423	0.000340761	-1	-3.47308	19.1443
SPAC3H8.04	I	592226	593906	+	1681	SPAC3H8.04	8.55637	-0.677962	1.10244	0.293732	1	0	-1.11659	2.91017	0.0880226	1	0	-1.09686	2.8325	0.0923743	0.871839	0	-0.949828	2.13914	0.143582	1	0	-1.98489	8.85152	0.00292845	0.0958704	0	-0.923455	2.03019	0.154201	0.823	0	1.62694	6.08098	0.0136645	0.177962	0	-2.55215	13.9878	0.000183997	0.00026827	-1	-3.31779	22.1976
SPAC3H8.05c	I;I;I	593901;594771;594900	594731;594859;597586	-;-;-	3607	mms1	9.42507	-0.66902	1.07744	0.299271	1	0	-0.299232	0.216906	0.641408	1	0	-0.265301	0.170408	0.679749	0.878594	0	0.0614006	0.00915637	0.923768	1	0	-1.4877	5.14969	0.0232505	0.251349	0	-0.432625	0.453458	0.500697	0.920034	0	1.14858	3.11727	0.0774667	0.17805	0	-2.96041	18.3484	1.83973e-05	7.01952e-05	-1	-3.51771	24.6031
SPNCRNA.664	I	597665	598076	-	412	SPNCRNA.664	1.68041	-0.275845	0.105586	0.745226	1	0	0.357296	0.19001	0.662908	1	0	-0.114001	0.0179149	0.893524	0.949522	0	0.201352	0.057447	0.810578	1	0	-0.702813	0.727016	0.393852	0.530514	0	-1.60604	3.52754	0.0603574	0.686993	0	0.822989	1.03402	0.309217	0.338336	0	-2.5309	9.8175	0.00172859	0.00209056	-1	-2.66352	10.3927
SPNCRNA.665	I	598131	599439	-	1309	aur1-antisense-1	0.570623	-0.464044	0.133394	0.714939	1	0	0.686392	0.3762	0.539644	1	0	3.23674	10.4595	0.00122021	0.146714	0	0.873194	0.577296	0.447374	1	0	-0.286617	0.0624358	0.802687	0.851487	0	1.52366	2.19663	0.138313	0.798962	0	1.60426	1.67486	0.195609	0.23862	0	0.951201	0.841525	0.358961	0.368661	0	1.70293	2.83802
SPAC3H8.06	I	598473	600805	+	2333	aur1	9.67683	-0.0241608	0.00141654	0.969977	1	0	0.350314	0.297031	0.58575	1	0	-0.0676763	0.0110773	0.916178	0.959412	0	0.344502	0.287106	0.592081	1	0	-0.1511	0.0552923	0.814098	0.859867	0	-0.0372898	0.00337721	0.953658	0.996778	0	0.727245	1.26913	0.259929	0.293781	0	-3.19606	20.9464	4.7232e-06	6.69714e-05	-1	-3.94127	29.7373
SPAC3H8.07c	I;I;I	600826;601327;601475	601282;601425;601749	-;-;-	831	pac10	7.57437	-0.40761	0.38839	0.533147	1	0	-0.975182	2.17649	0.140134	1	0	-0.714316	1.17865	0.277632	0.871839	0	0.186861	0.0818574	0.774796	1	0	-0.8603	1.71079	0.190883	0.391801	0	-0.602551	0.84853	0.356968	0.902556	0	1.32496	3.96401	0.046483	0.177962	0	-2.86447	16.7196	4.3331e-05	9.71242e-05	-1	-3.66166	25.3333
SPAC3H8.08c	I	601848	603993	-	2146	SPAC3H8.08c	8.29896	-0.121105	0.0351604	0.85126	1	0	-0.0440199	0.00464243	0.945678	1	0	-0.351276	0.294493	0.587356	0.871839	0	0.427947	0.437587	0.508289	1	0	-0.709546	1.19438	0.274448	0.44429	0	-0.291474	0.203711	0.651742	0.942678	0	1.02371	2.46007	0.116773	0.185513	0	-3.11445	19.8143	8.53417e-06	6.69714e-05	-1	-3.81149	27.8291
SPNCRNA.666	I	604128	606113	+	1986	nab3-antisense-1	6.61206	-0.367305	0.300893	0.583323	1	0	-0.366922	0.299879	0.583958	1	0	-0.182183	0.0740749	0.785494	0.910118	0	0.288295	0.185515	0.666676	1	0	-0.548136	0.668104	0.413713	0.545215	0	-0.470702	0.49673	0.48094	0.920034	0	0.845753	1.57302	0.209769	0.250124	0	-2.90898	16.5373	4.77036e-05	0.000102417	-1	-3.43304	21.8974
SPAC3H8.09c	I;I;I	604312;605015;605438	604959;605355;607742	-;-;-	3294	nab3	7.38147	-0.0670143	0.0103704	0.918888	1	0	-0.504071	0.57842	0.446932	1	0	-0.531083	0.642367	0.422855	0.871839	0	0.687294	1.08224	0.298198	1	0	-0.89694	1.82624	0.176572	0.381468	0	0.260903	0.157873	0.691122	0.951606	0	1.48864	4.97359	0.0257372	0.177962	0	-3.37028	22.0974	2.59158e-06	6.69714e-05	-1	-3.29295	21.2534
SPNCRNA.667	I	608406	608831	-	426	SPNCRNA.667	3.71082	0.84029	1.21208	0.270921	1	0	1.13122	2.18252	0.139586	1	0	0.601167	0.611218	0.434329	0.871839	0	1.0551	1.87924	0.170421	1	0	-0.0827496	0.0115865	0.914281	0.935645	0	0.063364	0.00696096	0.933508	0.992658	0	1.52686	4.19327	0.0405847	0.177962	0	-2.40328	9.9614	0.00159857	0.00194183	-1	-2.91206	13.8903
SPAC3H8.10	I;I;I;I	608893;609199;609698;609884	609150;609501;609820;610703	+;+;+;+	1504	spo20	9.92508	-0.386427	0.361607	0.547615	1	0	-0.621431	0.928986	0.335127	1	0	-0.852598	1.73698	0.187522	0.871839	0	0.244997	0.145593	0.702783	1	0	-1.13691	3.05734	0.0803733	0.328703	0	-0.695053	1.16202	0.281047	0.881255	0	1.33084	4.14368	0.0417903	0.177962	0	-2.83716	16.9811	3.77547e-05	9.01994e-05	-1	-3.1941	20.8566
SPAC1F3.01	I;I	610842;611211	611152;613338	+;+	2439	rrp6	9.08392	-0.608367	0.892653	0.344759	1	0	-0.45585	0.502984	0.478192	1	0	-0.928384	2.04985	0.152221	0.871839	0	0.387871	0.36444	0.546051	1	0	-1.02165	2.4873	0.114768	0.348563	0	-0.668706	1.07804	0.299135	0.887619	0	1.24344	3.64139	0.0563598	0.177962	0	-2.78933	16.5835	4.65552e-05	0.000100903	-1	-3.16371	20.5709
SPAC1F3.02c	I	613369	617324	-	3956	mkh1	9.36203	-0.649149	1.01452	0.313822	1	0	-0.479115	0.553897	0.45673	1	0	-0.666605	1.06704	0.301615	0.871839	0	0.0539117	0.00705848	0.933045	1	0	-1.11389	2.93867	0.0864817	0.330057	0	-0.322072	0.251746	0.615848	0.937159	0	1.22103	3.51769	0.0607171	0.177962	0	-2.94955	18.2484	1.93886e-05	7.11039e-05	-1	-3.44935	23.8328
SPAC1F3.03	I;I;I;I	617816;617993;618471;620420	617945;618422;620376;622703	+;+;+;+	4750	sro7	9.00543	-0.506046	0.618143	0.431738	1	0	-0.112154	0.0305303	0.861292	1	0	-0.324725	0.255248	0.613404	0.871839	0	0.48209	0.562132	0.453403	1	0	-1.37252	4.41024	0.0357238	0.278635	0	0.124924	0.0379498	0.845544	0.977174	0	1.51662	5.36159	0.020585	0.177962	0	-3.15762	20.5893	5.69133e-06	6.69714e-05	-1	-3.52581	24.8052
SPAC1F3.04c	I;I	621054;621989	621852;622267	-;-	1078	tsr3	8.86734	-0.357809	0.310278	0.57751	1	0	0.108883	0.0287916	0.865261	1	0	-0.438482	0.464676	0.495447	0.871839	0	0.067796	0.0111626	0.915858	1	0	-0.53015	0.679262	0.409841	0.54173	0	-0.510512	0.630753	0.427079	0.913683	0	1.16878	3.22906	0.0723424	0.177962	0	-2.73631	15.9932	6.35719e-05	0.000122103	-1	-3.44521	23.8064
SPAC1F3.05	I;I;I;I	623091;623375;623518;623752	623305;623462;623593;625407	+;+;+;+	2035	gga21	8.79894	-0.303785	0.223495	0.63639	1	0	-0.025275	0.00155038	0.968592	1	0	-0.430006	0.446053	0.504215	0.871839	0	0.43521	0.458073	0.498526	1	0	-0.738442	1.30864	0.252641	0.431485	0	0.291587	0.206447	0.649567	0.942593	0	1.04817	2.61107	0.10612	0.180846	0	-3.08052	19.7232	8.95073e-06	6.69714e-05	-1	-3.50744	24.5217
SPAC1F3.06c	I	625173	631401	-	6229	spo15	11.1891	-0.632141	0.96433	0.326098	1	0	-0.897734	1.92766	0.165015	1	0	-0.928218	2.05528	0.15168	0.871839	0	0.114756	0.0320234	0.857976	1	0	-1.83768	7.70687	0.00550111	0.138487	0	-0.539965	0.705581	0.400915	0.91265	0	1.42154	4.71244	0.0299452	0.177962	0	-2.88513	17.5582	2.78644e-05	7.93914e-05	-1	-3.14999	20.3756
SPAC1F3.07c	I;I	631511;632499	632424;633102	-;-	1518	rsc58	7.25363	-0.718422	1.1763	0.278111	1	0	-0.234277	0.126237	0.722366	1	0	-0.471435	0.507548	0.476202	0.871839	0	0.45118	0.468373	0.493737	1	0	-0.504107	0.583992	0.444752	0.570158	0	-0.18156	0.0763629	0.782288	0.971309	0	1.00961	2.31302	0.128294	0.190998	0	-3.51159	23.6028	1.18414e-06	6.69714e-05	-1	-3.90989	28.0643
SPNCRNA.668	I	632595	633291	+	697	mug161-antisense-1	5.94094	0.309119	0.205084	0.650648	1	0	0.38145	0.31182	0.576565	1	0	0.0541036	0.00629361	0.936768	0.970523	0	0.00658863	9.47557e-05	0.992233	1	0	-1.46752	4.42128	0.0354934	0.278635	0	-0.0549335	0.00655431	0.935475	0.992857	0	1.17684	2.88313	0.0895121	0.178296	0	-2.10774	8.8968	0.00285671	0.00336686	-1	-3.0015	16.7032
SPAC1F3.09	I;I;I;I;I	633652;635069;635349;636234;636385	634971;635235;636176;636314;636959	+;+;+;+;+	2971	mug161	10.0172	-0.611926	0.902006	0.342244	1	0	-0.604896	0.880123	0.348168	1	0	-0.798228	1.52577	0.216749	0.871839	0	-0.148712	0.0536607	0.816812	1	0	-1.76974	7.16406	0.00743788	0.164504	0	-0.180216	0.0788639	0.778843	0.969595	0	1.8423	7.70912	0.00549424	0.164565	0	-2.69387	15.4776	8.34884e-05	0.000145292	-1	-3.38474	23.0131
SPNCRNA.669	I	633767	634868	-	1102	SPNCRNA.669	5.02759	0.128856	0.034205	0.853272	1	0	-0.738838	1.09017	0.296434	1	0	-0.590158	0.697926	0.403482	0.871839	0	-0.081078	0.0133449	0.908033	1	0	0.0622904	0.00805526	0.928485	0.945243	0	-0.560215	0.642188	0.42292	0.913683	0	1.74292	5.16221	0.0230835	0.177962	0	-1.98951	6.66767	0.00981774	0.0110529	-1	-2.6858	11.4713
SPAC1F3.10c	I	634898	639430	-	4533	oct1	8.16596	-0.412106	0.403702	0.525184	1	0	-0.142873	0.0486799	0.825376	1	0	-0.169438	0.0683978	0.793684	0.912578	0	0.215073	0.110241	0.73987	1	0	-0.898516	1.8951	0.168627	0.376397	0	0.0549202	0.00722145	0.932278	0.992237	0	1.3082	3.96273	0.0465182	0.177962	0	-2.7331	15.7251	7.32456e-05	0.000132669	-1	-3.33935	22.2517
SPAC1D4.01	I	639405	641280	+	1876	tls1	7.62144	-0.0969515	0.02199	0.882114	1	0	-0.584261	0.789833	0.374151	1	0	-0.738295	1.25485	0.262628	0.871839	0	0.303611	0.215171	0.642744	1	0	-0.745311	1.28654	0.256687	0.434447	0	0.586177	0.80304	0.370186	0.908157	0	1.40797	4.48008	0.0342921	0.177962	0	-2.9944	18.1801	2.00972e-05	7.1875e-05	-1	-3.06652	18.8365
SPAC1D4.02c	I;I;I;I	639545;640997;641281;641448	640947;641184;641401;641680	-;-;-;-	1945	grh1	8.29569	-0.307719	0.226523	0.634114	1	0	0.103298	0.0255481	0.873009	1	0	-0.203419	0.0990384	0.752987	0.89495	0	-0.0287183	0.00197715	0.964534	1	0	-0.660012	1.03658	0.308619	0.464367	0	-0.0564411	0.00766612	0.930229	0.991691	0	0.960989	2.1699	0.140736	0.199034	0	-2.83755	16.8315	4.08494e-05	9.37501e-05	-1	-3.75372	27.1152
SPAC1D4.03c	I;I	641845;642218	642131;643775	-;-	1845	aut12	7.44049	-0.289381	0.194477	0.659216	1	0	0.194561	0.0880715	0.766643	1	0	-0.0173527	0.000697107	0.978936	0.989107	0	0.0586407	0.00798728	0.928787	1	0	-0.571656	0.755498	0.384741	0.523733	0	0.0255528	0.00152613	0.968838	0.998013	0	1.04877	2.50796	0.113272	0.184092	0	-2.78421	15.8926	6.7042e-05	0.000125634	-1	-3.39153	22.2816
SPNCRNA.670	I	643960	644683	-	724	SPNCRNA.670	5.05804	0.580359	0.677313	0.410513	1	0	0.775226	1.20484	0.272356	1	0	0.569223	0.651449	0.419595	0.871839	0	-0.220601	0.0956901	0.757064	1	0	-0.300591	0.182151	0.669531	0.745755	0	-0.801662	1.28111	0.257692	0.877889	0	0.77733	1.20176	0.27297	0.30513	0	-2.36653	10.5527	0.00116019	0.0014365	-1	-2.84184	14.4775
SPAC1D4.05c	I;I	644623;647730	647677;648097	-;-	3423	SPAC1D4.05c	8.37508	0.0574982	0.00793637	0.929013	1	0	0.118992	0.033996	0.853715	1	0	-0.0920568	0.0203428	0.886584	0.9469	0	0.393281	0.370521	0.54272	1	0	-0.683839	1.11377	0.291263	0.453206	0	-0.274039	0.180571	0.670883	0.945401	0	0.927671	2.02742	0.154483	0.207466	0	-2.78933	16.3596	5.23892e-05	0.000108866	-1	-3.56695	24.8983
SPAC1D4.04	I;I;I	644667;644750;644929	644713;644881;646547	+;+;+	1798	cct2	10.153	-0.457108	0.505205	0.477222	1	0	-0.296762	0.213347	0.644156	1	0	-0.360306	0.313775	0.575373	0.871839	0	0.333339	0.269127	0.603918	1	0	-1.28503	3.87934	0.0488839	0.306191	0	-0.760886	1.39087	0.238259	0.86847	0	1.13295	3.02694	0.0818925	0.17805	0	-3.1116	19.9485	7.95569e-06	6.69714e-05	-1	-3.4244	23.4667
SPAC1D4.06c	I;I;I	648301;648614;648890	648501;648829;649393	-;-;-	921	csk1	7.53772	-0.228663	0.121967	0.726911	1	0	0.131652	0.0404667	0.840571	1	0	-0.155742	0.0565191	0.812085	0.919814	0	0.652159	0.986918	0.320497	1	0	-0.612106	0.86995	0.350969	0.497586	0	-0.558428	0.726243	0.394104	0.91265	0	0.830472	1.59142	0.207123	0.248045	0	-2.86221	16.7352	4.29756e-05	9.67317e-05	-1	-3.69344	25.847
SPAC1D4.07c	I	649449	649889	-	441	SPAC1D4.07c	0.775599	-0.37505	0.186417	0.665916	1	0	0.152576	0.0322611	0.857456	1	0	-0.285236	0.108158	0.74225	0.892374	0	0.0255405	0.00089384	0.976149	1	0	-0.719619	0.707202	0.400374	0.535344	0	-2.61895	7.61674	0.0057829	0.25666	0	0.500369	0.326624	0.567654	0.585722	0	-3.54522	15.6853	7.4804e-05	0.000134497	-1	-3.40063	14.3087
SPAC1D4.08	I;I	650465;651193	650545;652224	+;+	1113	pis1	9.1372	-0.056008	0.00764212	0.930338	1	0	0.124433	0.0376854	0.846076	1	0	-0.49099	0.582728	0.445245	0.871839	0	0.192626	0.0902005	0.763922	1	0	-0.621966	0.933573	0.333936	0.482693	0	-0.390503	0.37046	0.542754	0.925866	0	0.756432	1.36934	0.241925	0.278449	0	-2.79837	16.6078	4.59626e-05	0.000100073	-1	-3.88963	29.0206
SPAC1D4.09c	I;I;I;I	652225;652576;652763;653222	652529;652698;653178;653321	-;-;-;-	944	rtf2	8.4616	-0.206439	0.102583	0.748752	1	0	-0.0513856	0.00635173	0.936478	1	0	-0.484397	0.561344	0.453719	0.871839	0	0.223702	0.120426	0.728573	1	0	-0.689352	1.13452	0.286814	0.450951	0	-0.695791	1.15652	0.282189	0.88202	0	1.03712	2.53095	0.111633	0.183291	0	-2.79927	16.5302	4.78803e-05	0.000102736	-1	-3.6146	25.5884
SPAC1D4.10	I;I	653449;654196	654158;656657	+;+	3172	trz1	8.59571	-0.897534	1.91937	0.165926	1	0	-1.00747	2.39528	0.121702	1	0	-1.13379	3.01864	0.0823123	0.871839	0	-0.366593	0.323993	0.569218	1	0	-1.68739	6.52914	0.0106121	0.195677	0	-0.781898	1.46557	0.226046	0.861729	0	1.76258	7.08617	0.0077681	0.177962	0	-2.70945	15.6088	7.78911e-05	0.000138615	-1	-3.44428	23.625
SPAC1D4.11c	I	656076	660381	-	4306	lkh1	8.70828	-0.799343	1.52674	0.216603	1	0	-0.763182	1.38895	0.238583	1	0	-0.326367	0.256743	0.612367	0.871839	0	0.646767	1.00652	0.315737	1	0	-1.33978	4.19845	0.0404609	0.286187	0	-1.33608	4.18319	0.0408267	0.60074	0	1.07988	2.76752	0.0961954	0.178757	0	-3.58784	25.5357	4.34278e-07	6.69714e-05	-1	-3.56628	25.1977
SPNCRNA.671	I	660084	664108	+	4025	SPNCRNA.671	6.76463	-0.351014	0.277006	0.59867	1	0	0.360654	0.292719	0.588484	1	0	-0.316275	0.224722	0.635465	0.871839	0	0.300483	0.203294	0.652075	1	0	0.117934	0.0315734	0.858967	0.894402	0	-0.530063	0.633563	0.426051	0.913683	0	0.974963	2.09214	0.148058	0.203261	0	-2.4206	11.9596	0.000543675	0.000708996	-1	-2.61514	13.7058
SPNCRNA.672	I	660778	664180	-	3403	SPNCRNA.672	6.61424	0.458533	0.466381	0.494657	1	0	0.886758	1.72763	0.188714	1	0	0.467243	0.484363	0.486453	0.871839	0	0.653822	0.941823	0.331809	1	0	0.124138	0.034476	0.852698	0.889135	0	0.13357	0.0399154	0.841646	0.977174	0	1.19191	3.0632	0.0800837	0.17805	0	-1.93953	7.85101	0.00507923	0.00584766	-1	-2.46699	12.2036
SPAC1D4.12	I	664310	667647	+	3338	rad15	9.1797	-0.330864	0.265667	0.606253	1	0	-0.148526	0.0535837	0.816941	1	0	-0.150735	0.0551852	0.814275	0.920636	0	0.258085	0.161753	0.687548	1	0	-1.13126	3.03334	0.0815697	0.328703	0	-0.0720396	0.0126363	0.910497	0.989862	0	1.1382	3.06579	0.079956	0.17805	0	-2.715	15.7664	7.16639e-05	0.000130939	-1	-3.26082	21.6846
SPNCRNA.673	I	664677	665246	-	570	rad15-antisense-1	2.56206	1.42804	2.17534	0.140238	1	0	-1.1087	0.896815	0.343637	1	0	2.38427	6.44112	0.0111508	0.546226	0	0.888068	0.741055	0.389323	1	0	-1.33577	1.51487	0.218397	0.410768	0	1.26251	1.80249	0.179411	0.840432	0	1.5295	4.05027	0.0441642	0.177962	0	-2.40389	9.58288	0.001964	0.00235974	-1	-1.81109	5.69509
SPAC1D4.13	I	667815	669742	+	1928	byr1	10.0746	-0.610358	0.897253	0.343519	1	0	0.00812881	0.000160985	0.989877	1	0	-0.502828	0.609637	0.434925	0.871839	0	-0.145793	0.0515163	0.820446	1	0	-0.933136	2.07557	0.149674	0.365103	0	-0.601158	0.87152	0.350535	0.902556	0	1.60182	5.92126	0.0149593	0.177962	0	-2.30065	11.6449	0.000643773	0.00082778	-1	-3.37374	22.8916
SPNCRNA.674	I	667910	669749	-	1840	byr1-antisense-1	5.17589	0.133719	0.0365219	0.848442	1	0	-0.420993	0.353884	0.551923	1	0	-0.640032	0.810635	0.367933	0.871839	0	0.261888	0.13889	0.709387	1	0	-1.08459	2.34555	0.125641	0.353758	0	-0.226532	0.105793	0.744986	0.963542	0	0.882433	1.58207	0.208462	0.248937	0	-2.98061	16.0643	6.12288e-05	0.000119369	-1	-3.23187	18.3978
SPAC1D4.14	I;I	670203;670483	670427;675444	+;+	5187	tho2	10.2519	-0.707238	1.20361	0.272602	1	0	-0.910631	1.98027	0.159362	1	0	-0.772253	1.43028	0.231718	0.871839	0	-0.0877745	0.0187172	0.89118	1	0	-1.72486	6.82749	0.00897652	0.181534	0	-0.226398	0.124531	0.724171	0.959769	0	1.60535	5.95097	0.0147092	0.177962	0	-2.77083	16.3101	5.37754e-05	0.000110528	-1	-3.19552	20.8954
SPAC22F3.13	I	673984	678307	-	4324	tsc1	10.0043	-0.502656	0.609431	0.435002	1	0	-0.100607	0.0245393	0.875521	1	0	-0.354422	0.303435	0.581737	0.871839	0	0.30526	0.225583	0.634819	1	0	-1.03158	2.5244	0.112098	0.347502	0	-0.034832	0.00294583	0.956716	0.996778	0	1.34929	4.2631	0.0389488	0.177962	0	-2.92995	18.0104	2.19699e-05	7.36911e-05	-1	-3.42994	23.5655
SPNCRNA.675	I	678571	680480	-	1910	SPNCRNA.675	4.96951	0.361302	0.261529	0.609072	1	0	0.532235	0.562946	0.453076	1	0	0.152129	0.0462552	0.829713	0.924413	0	-0.453645	0.396199	0.529059	1	0	-0.0600786	0.00723186	0.932229	0.948144	0	-0.629058	0.787768	0.374776	0.908282	0	1.2027	2.84142	0.091863	0.178477	0	-1.91137	6.99118	0.00819122	0.00927067	-1	-2.05627	8.04438
SPNCRNA.158	I	678585	679442	+	858	SPNCRNA.158	-1.4963	-0.405289	0.0371155	0.84723	1	0	1.78127	1.22281	0.26881	1	0	0.620844	0.104806	0.746136	0.892906	0	1.72632	1.0018	0.316876	1	0	0.870527	0.265876	0.606111	0.697081	0	-1.53551	0.503698	0.47788	0.918668	0	1.23361	0.847704	0.357203	0.383471	0	-1.93267	2.21112	0.137019	0.143462	0	-0.887881	0.536586
SPAC22F3.12c	I	679062	681890	+	2829	rgs1	8.91613	-0.250296	0.151188	0.697402	1	0	-0.0770645	0.0143289	0.904718	1	0	-0.429275	0.442469	0.505933	0.871839	0	0.733444	1.28848	0.256328	1	0	-0.0870325	0.0183358	0.892288	0.918397	0	-0.270814	0.177509	0.673523	0.945401	0	1.70615	6.72033	0.00953203	0.177962	0	-2.78533	16.5425	4.75729e-05	0.000102259	-1	-3.02157	19.0409
SPAC22F3.11c	I;I;I	682835;683102;683160	683034;683109;683660	+;+;+	709	snu23	7.3968	-0.70155	1.13059	0.28765	1	0	-0.168961	0.0661305	0.797056	1	0	-0.771358	1.36082	0.243396	0.871839	0	-0.00868996	0.000173764	0.989483	1	0	-0.758776	1.3242	0.24984	0.429807	0	-1.05037	2.51671	0.112646	0.777016	0	1.33303	4.01203	0.0451768	0.177962	0	-2.86132	16.6746	4.43721e-05	9.82414e-05	-1	-3.24631	20.721
SPAC22F3.10c	I;I	683990;684345	684093;686347	+;+	2107	gcs1	10.2559	-0.580901	0.814649	0.366749	1	0	-0.612847	0.904934	0.341462	1	0	-0.747383	1.33893	0.247222	0.871839	0	0.143139	0.0497704	0.823463	1	0	-1.27665	3.83631	0.0501538	0.308539	0	-0.411123	0.409709	0.522117	0.923013	0	1.40012	4.57641	0.032415	0.177962	0	-2.98963	18.6094	1.60424e-05	6.89194e-05	-1	-3.46147	23.9452
SPAC22F3.09c	I;I	686543;686989	686824;689179	+;+	2473	res2	7.40457	-0.732248	1.23339	0.266749	1	0	-0.747512	1.28179	0.257567	1	0	-0.453782	0.4768	0.489876	0.871839	0	-0.0219995	0.00112215	0.973277	1	0	-1.30301	3.82317	0.0505486	0.308539	0	0.166177	0.0645903	0.799383	0.971309	0	1.52318	5.16218	0.0230838	0.177962	0	-2.89266	16.9673	3.80287e-05	9.0353e-05	-1	-3.11375	19.1888
SPAC22F3.08c	I	689345	691122	+	1778	rok1	8.61989	0.0911771	0.020106	0.887241	1	0	-0.0736776	0.013138	0.908745	1	0	-0.324127	0.253066	0.614925	0.871839	0	0.430439	0.446787	0.503865	1	0	-0.534112	0.686931	0.40721	0.53938	0	-0.5604	0.756534	0.384415	0.909706	0	1.17692	3.25377	0.0712592	0.177962	0	-2.9342	17.9934	2.21675e-05	7.36911e-05	-1	-3.42982	23.4821
SPAC22F3.07c	I;I;I	691472;691706;691853	691656;691803;692077	+;+;+	508	atp20	9.66266	0.0626336	0.00952842	0.922239	1	0	-0.0917961	0.0204309	0.88634	1	0	-0.403303	0.393232	0.530605	0.871839	0	0.00588884	8.44761e-05	0.992667	1	0	-0.714297	1.22559	0.268267	0.441382	0	-0.893705	1.91131	0.166817	0.829178	0	0.978567	2.27265	0.131674	0.192689	0	-2.61761	14.7036	0.000125805	0.000198083	-1	-3.72874	27.0421
SPAC22F3.15	I;I	692567;692849	692725;693061	+;+	372	SPAC22F3.15	5.98596	-0.217244	0.101592	0.749927	1	0	-0.251175	0.135914	0.712377	1	0	-0.962106	1.94623	0.162993	0.871839	0	0.201193	0.0874078	0.767499	1	0	-0.306931	0.204188	0.651362	0.731845	0	-1.47129	4.50377	0.0338203	0.548812	0	0.401893	0.345461	0.556694	0.575131	0	-2.72266	14.3086	0.000155158	0.00023362	-1	-4.19698	29.459
SPAC22F3.06c	I	693514	697130	+	3617	lon1	11.2054	-0.556768	0.749662	0.386583	1	0	-0.799985	1.53739	0.215007	1	0	-0.455342	0.501482	0.47885	0.871839	0	0.349575	0.296644	0.585994	1	0	-1.63794	6.20187	0.0127615	0.210963	0	-0.122147	0.0363118	0.848873	0.978165	0	1.39166	4.52701	0.0333638	0.177962	0	-2.94693	18.1921	1.99702e-05	7.17508e-05	-1	-3.34262	22.5895
SPAC22F3.05c	I;I;I;I;I;I;I	697191;697401;697496;697621;697805;697928;701508	697355;697455;697568;697766;697885;701453;703040	+;+;+;+;+;+;+	5579	alp41	9.61484	-0.43947	0.466936	0.4944	1	0	-0.578857	0.807184	0.368954	1	0	-0.361123	0.315238	0.574483	0.871839	0	0.161758	0.0634799	0.801078	1	0	-0.853491	1.74147	0.186953	0.390776	0	-0.200124	0.0972726	0.755128	0.965354	0	1.21454	3.47565	0.0622782	0.177962	0	-3.17375	20.6784	5.43257e-06	6.69714e-05	-1	-3.57849	25.3042
SPNCRNA.676	I	697195	697871	-	677	alp41-antisense-1	1.165	0.609469	0.444564	0.504928	1	0	0.303546	0.10697	0.743621	1	0	0.800541	0.765595	0.381583	0.871839	0	-1.5698	1.83681	0.175326	1	0	-1.35328	1.92379	0.165439	0.374675	0	0.112203	0.0157875	0.90001	0.988067	0	1.81333	4.40856	0.0357589	0.177962	0	-1.48352	3.16419	0.0752697	0.0799483	0	-1.07712	1.68931
SPAC22F3.04	I;I;I;I;I;I;I	697960;698223;698480;698884;699148;699410;702603	698177;698441;698841;699104;699363;702557;702755	-;-;-;-;-;-;-	4537	mug62	1.49016	0.632392	0.485044	0.486146	1	0	0.119794	0.0167913	0.896898	1	0	1.1343	1.61518	0.203764	0.871839	0	0.0325639	0.00123553	0.97196	1	0	-2.15533	4.34818	0.0370484	0.278934	0	0.487413	0.307369	0.579299	0.93084	0	2.35973	7.02347	0.00804482	0.177962	0	-0.857903	0.985197	0.320919	0.330567	0	-0.173053	0.0416141
SPATRNAVAL.02	I	703075	703147	-	73	SPATRNAVAL.02	1.14765	-0.638885	0.410092	0.521923	1	0	0.408654	0.190795	0.662256	1	0	-0.555092	0.308849	0.578388	0.871839	0	1.61116	3.23023	0.0722905	1	0	0.325027	0.132975	0.715367	0.783752	0	-2.74563	6.29867	0.0120828	0.358638	0	0.327727	0.154623	0.694156	0.707312	0	-2.34794	8.47207	0.0036064	0.00420991	-1	-2.48327	9.18146
SPAC22F3.03c	I;I;I;I;I;I;I;I;I;I;I;I;I;I;I	703669;704015;704205;704322;704573;704816;704925;705095;705195;705333;705529;705637;706292;706404;706688	703967;704113;704280;704536;704763;704889;705056;705158;705293;705490;705601;706252;706361;706652;707990	+;+;+;+;+;+;+;+;+;+;+;+;+;+;+	3718	rdh54	8.26511	0.149745	0.0535484	0.817	1	0	-0.0283337	0.0019143	0.965102	1	0	0.134389	0.0431253	0.835489	0.926097	0	0.734604	1.27639	0.258571	1	0	-0.411538	0.403098	0.525494	0.633216	0	0.142876	0.0488873	0.825011	0.975156	0	1.11555	2.91185	0.0879308	0.17825	0	-3.16439	20.3874	6.32456e-06	6.69714e-05	-1	-3.33436	22.2388
SPAC22F3.02	I	705042	708014	-	2973	atf31	5.98705	1.18331	2.92541	0.0871951	1	0	0.445478	0.416338	0.51877	1	0	0.795672	1.32865	0.249045	0.871839	0	1.61499	5.33808	0.0208644	0.772245	0	0.0689931	0.0102713	0.919275	0.938722	0	0.357835	0.273241	0.601166	0.933438	0	1.80091	6.48979	0.0108496	0.177962	0	-2.69452	13.5237	0.000235563	0.000331654	-1	-2.21844	9.58065
SPAC1296.01c	I;I;I;I;I;I;I	707948;708168;708979;709428;709745;709896;710413	708127;708931;709339;709644;709830;710366;710479	-;-;-;-;-;-;-	2146	SPAC1296.01c	9.6402	-0.551364	0.733789	0.391658	1	0	-0.251303	0.153093	0.695597	1	0	-0.437185	0.462006	0.496688	0.871839	0	0.156262	0.0592815	0.807635	1	0	-0.9192	2.01703	0.155543	0.368481	0	-0.393791	0.375877	0.539818	0.925866	0	1.29287	3.92092	0.0476887	0.177962	0	-2.81614	16.7616	4.23829e-05	9.60844e-05	-1	-3.62384	25.8787
SPAC1296.02	I;I	711238;711768	711412;712354	+;+	762	cox4	9.60163	-0.214387	0.111511	0.73843	1	0	0.0416599	0.00421492	0.948236	1	0	-0.469933	0.53295	0.465369	0.871839	0	0.399479	0.386249	0.534278	1	0	-0.474981	0.544642	0.460515	0.583006	0	-0.201915	0.099042	0.752982	0.964587	0	0.911643	1.98043	0.159345	0.211209	0	-2.97572	18.4629	1.73248e-05	6.94459e-05	-1	-4.01395	30.593
SPAC1296.03c	I	712217	714070	-	1854	sxa2	7.29616	-0.439177	0.439887	0.507177	1	0	-0.232255	0.12335	0.725429	1	0	-0.262161	0.157088	0.691852	0.880084	0	0.391507	0.35073	0.5537	1	0	-0.45812	0.48132	0.487825	0.60336	0	0.358833	0.297254	0.585609	0.93084	0	1.77568	6.934	0.00845721	0.177962	0	-3.00851	18.1296	2.06367e-05	7.23592e-05	-1	-3.48706	23.2829
SPAC1296.04	I;I;I;I	715377;715583;715994;716223	715535;715721;716146;716978	+;+;+;+	1207	mug65	6.76742	-0.780184	1.35765	0.243946	1	0	-0.44905	0.452843	0.500988	1	0	-0.990256	2.16213	0.141448	0.871839	0	-0.0550095	0.00682753	0.934147	1	0	-1.34472	3.95202	0.0468152	0.302628	0	-0.678381	1.03697	0.308527	0.888675	0	1.10807	2.71829	0.0992044	0.178816	0	-2.61829	13.896	0.000193212	0.000280322	-1	-3.79442	26.1958
SPAC1296.05c	I;I	716874;717674	717585;718168	-;-	1207	lcp1	8.00893	-0.0668391	0.0106264	0.917896	1	0	0.175492	0.0732042	0.786727	1	0	-0.426938	0.430646	0.511672	0.871839	0	0.0745962	0.0132142	0.908482	1	0	-0.533348	0.672153	0.412302	0.543897	0	-0.934443	2.04539	0.152667	0.823	0	1.00282	2.33875	0.126191	0.190005	0	-2.41026	12.456	0.000416641	0.000556054	-1	-3.39638	22.725
SPAPJ696.01c	I;I;I;I	719090;722288;722542;723063	722243;722493;722995;723684	-;-;-;-	4436	vps17	9.36028	-0.276387	0.185373	0.666796	1	0	-0.278392	0.187759	0.664789	1	0	-0.435642	0.458541	0.498307	0.871839	0	0.161466	0.0633239	0.801318	1	0	-1.04797	2.60958	0.10622	0.341318	0	-0.274277	0.182598	0.66915	0.945033	0	1.10507	2.89221	0.089009	0.17825	0	-2.95463	18.2925	1.89453e-05	7.07841e-05	-1	-3.62945	25.9574
SPAC1296.06	I;I;I;I;I	719380;719663;719791;719926;720066	719581;719740;719888;720024;721549	+;+;+;+;+	1961	tah18	8.81612	-0.513161	0.635913	0.425195	1	0	0.154836	0.0582169	0.809337	1	0	-0.281242	0.191642	0.661554	0.873586	0	0.430435	0.448364	0.503113	1	0	-0.675537	1.09892	0.294504	0.454906	0	-0.343322	0.286138	0.592706	0.931374	0	1.03338	2.536	0.111276	0.183098	0	-2.80688	16.6996	4.37903e-05	9.75343e-05	-1	-3.36361	22.8503
SPAPJ696.02	I;I;I	724145;724378;724506	724325;724418;725946	+;+;+	1663	lsb4	9.04202	-0.366209	0.325425	0.568366	1	0	0.044958	0.00491804	0.944091	1	0	-0.467122	0.527602	0.467617	0.871839	0	0.470707	0.536893	0.463723	1	0	-0.912872	1.99243	0.158087	0.36944	0	0.110428	0.0297073	0.863156	0.978589	0	1.21736	3.49505	0.0615524	0.177962	0	-2.77592	16.4148	5.08873e-05	0.000107001	-1	-3.4061	23.3465
SPAC22G7.01c	I;I;I	725865;727846;727987	727731;727901;728242	-;-;-	2179	fra1	10.2495	-0.446062	0.481483	0.487751	1	0	-0.328492	0.26149	0.609098	1	0	-0.564962	0.76954	0.380359	0.871839	0	0.468251	0.530528	0.466385	1	0	-1.1431	3.09274	0.0786422	0.328703	0	-0.482462	0.563339	0.452918	0.914032	0	1.30455	3.99422	0.0456566	0.177962	0	-2.78475	16.4589	4.97167e-05	0.000105175	-1	-3.54962	24.9926
SPAC22G7.02	I;I;I;I;I;I;I;I	728335;728494;728664;730726;731004;731227;731369;731616	728452;728619;730685;730963;731188;731322;731550;731867	+;+;+;+;+;+;+;+	3219	kap111	9.25454	-0.398314	0.384684	0.535107	1	0	-0.415543	0.417963	0.517955	1	0	-0.57381	0.794436	0.372762	0.871839	0	0.307809	0.230009	0.631517	1	0	-1.23446	3.59629	0.0579086	0.314244	0	-0.471495	0.53899	0.462852	0.914032	0	1.10944	2.91282	0.0878782	0.17825	0	-2.96406	18.3774	1.81197e-05	6.98327e-05	-1	-3.51908	24.6339
SPNCRNA.677	I	729850	732457	-	2608	SPNCRNA.677	7.30752	0.26651	0.163758	0.68572	1	0	0.513655	0.606078	0.436269	1	0	0.112862	0.029385	0.863893	0.936745	0	0.241814	0.134493	0.713818	1	0	-0.556003	0.708326	0.4	0.535344	0	0.0455788	0.00483665	0.944555	0.993718	0	1.32146	3.92267	0.0476391	0.177962	0	-2.38135	11.9432	0.000548461	0.000714674	-1	-3.292	21.1109
SPAC22G7.03	I	731933	732759	+	827	SPAC22G7.03	5.94887	0.00167185	5.29763e-06	0.998164	1	0	0.152035	0.0496522	0.82367	1	0	-0.4814	0.493498	0.482371	0.871839	0	-0.0255206	0.00141236	0.970021	1	0	-0.500912	0.539588	0.462603	0.583593	0	-0.383168	0.31751	0.573108	0.930737	0	1.14961	2.75122	0.0971805	0.178773	0	-2.37671	11.0927	0.000866667	0.00109001	-1	-3.21325	18.7291
SPAC22G7.04	I;I;I;I;I;I;I	732826;732942;733085;733369;733536;734151;735495	732897;733040;733251;733495;734113;735457;736603	+;+;+;+;+;+;+	3459	pan2	9.66583	-0.561392	0.76069	0.383113	1	0	-0.358019	0.310274	0.577512	1	0	-0.780808	1.46049	0.226852	0.871839	0	0.0246053	0.00146957	0.969421	1	0	-1.30943	4.02766	0.0447599	0.298466	0	-0.317012	0.243837	0.621448	0.939775	0	1.21593	3.47965	0.062128	0.177962	0	-2.96261	18.3432	1.84477e-05	7.01979e-05	-1	-3.57081	25.2064
SPNCRNA.678	I	736520	738893	-	2374	SPAC22G7.05-antisense-1	4.54963	0.989587	1.81983	0.177333	1	0	-0.0352682	0.00227823	0.961931	1	0	2.04597	7.56852	0.00593964	0.409155	0	0.380006	0.262219	0.608599	1	0	1.3712	3.51062	0.0609767	0.315841	0	-0.0525341	0.00521947	0.942406	0.993559	0	2.04094	7.26251	0.00704088	0.177962	0	-1.90291	6.3415	0.0117945	0.0131975	-1	-1.60915	4.61912
SPAC22G7.05	I;I	736722;737165	737037;738782	+;+	1934	kri1	9.13694	-0.460034	0.512596	0.474017	1	0	-0.610091	0.898667	0.343139	1	0	-0.818972	1.60376	0.205371	0.871839	0	0.350446	0.297783	0.585276	1	0	-1.32126	4.10448	0.0427698	0.293104	0	0.0596459	0.00866828	0.925821	0.990417	0	1.20704	3.42598	0.064178	0.177962	0	-2.98694	18.6588	1.56327e-05	6.89194e-05	-1	-3.02103	18.9672
SPAC22G7.06c	I	739167	746117	-	6951	ura1	13.5867	-0.926177	2.02726	0.154499	1	0	-0.747275	1.32662	0.249408	1	0	-0.863901	1.76225	0.184344	0.871839	0	0.211935	0.107871	0.742581	1	0	-1.90481	8.14397	0.00432045	0.120553	0	-0.471199	0.53128	0.466069	0.914032	0	1.18152	3.25788	0.0710809	0.177962	0	-2.98208	18.3523	1.83599e-05	7.01816e-05	-1	-3.48215	23.9269
SPAC22G7.07c	I	746537	748971	-	2435	ime4	8.09672	-0.18705	0.0832245	0.772974	1	0	-0.320694	0.243754	0.621508	1	0	0.195581	0.0910338	0.762867	0.899741	0	0.33067	0.259602	0.610394	1	0	-1.03254	2.48555	0.114896	0.348563	0	0.19474	0.0905171	0.763521	0.967459	0	1.20777	3.38104	0.0659503	0.177962	0	-2.83752	16.7059	4.36448e-05	9.7496e-05	-1	-2.92622	17.6657
SPAC22G7.08	I;I	749523;750113	749995;751846	+;+	2207	ppk8	8.17157	-0.486976	0.560371	0.454111	1	0	-0.195641	0.0908001	0.763162	1	0	-0.404827	0.387328	0.533707	0.871839	0	0.195014	0.0903061	0.763788	1	0	-1.19303	3.28645	0.0698538	0.323357	0	-0.252184	0.151537	0.697071	0.954409	0	1.47391	4.99338	0.0254444	0.177962	0	-2.70015	15.3678	8.84814e-05	0.000151235	-1	-2.67754	15.1531
SPAC22G7.09c	I;I;I;I;I;I	751647;751840;752188;752343;752473;753156	751800;752131;752296;752429;753079;753492	-;-;-;-;-;-	1586	nup45	8.80205	-0.205617	0.10243	0.748933	1	0	0.333194	0.268948	0.604038	1	0	-0.452602	0.493146	0.482527	0.871839	0	0.44642	0.481282	0.487842	1	0	-0.165321	0.0662613	0.79686	0.846664	0	0.271565	0.17878	0.672424	0.945401	0	0.800489	1.53576	0.215251	0.254643	0	-3.13017	20.2631	6.74883e-06	6.69714e-05	-1	-3.89315	29.1829
SPAC22G7.10	I;I;I	753624;753887;753987	753841;753939;755676	+;+;+	1961	iss1	9.37895	-0.548329	0.725492	0.394348	1	0	-0.0269009	0.00175899	0.966546	1	0	-0.498995	0.600611	0.438345	0.871839	0	0.405697	0.398114	0.528065	1	0	-0.750007	1.35029	0.245228	0.426006	0	0.0807723	0.0158503	0.899813	0.988067	0	1.05753	2.65045	0.103521	0.179789	0	-3.13994	20.2984	6.62564e-06	6.69714e-05	-1	-3.75207	27.4041
SPAC22G7.11c	I	754932	755637	-	706	cum1	7.63264	-0.547478	0.652314	0.419287	1	0	0.159788	0.0565112	0.812098	1	0	0.0210156	0.000975366	0.975085	0.986921	0	0.143176	0.0449242	0.832143	1	0	-0.0830657	0.0154871	0.900961	0.924877	0	0.191893	0.0829882	0.773288	0.969398	0	3.67803	25.8409	3.70749e-07	0.000144222	1	-1.43482	4.62265	0.0315525	0.0342847	-1	-1.89579	7.88679
SPAC4G8.02c	I;I;I	756479;756779;756989	756610;756881;757153	-;-;-	400	sss1	9.65215	0.196383	0.0935356	0.75973	1	0	0.323312	0.253194	0.614835	1	0	-0.25108	0.152606	0.696058	0.88041	0	0.236628	0.135783	0.71251	1	0	-0.413893	0.413835	0.520029	0.628349	0	-1.04631	2.6002	0.10685	0.776248	0	0.821474	1.60589	0.205071	0.246067	0	-2.32297	11.8447	0.00057826	0.000750174	-1	-3.27289	21.6607
SPAC4G8.03c	I	757915	762714	-	4800	puf5	8.83779	-0.758118	1.3796	0.240169	1	0	-1.12532	2.98611	0.0839816	1	0	-0.61783	0.918739	0.337806	0.871839	0	-0.814818	1.58886	0.20749	1	0	-2.1578	10.3733	0.00127853	0.0599641	0	-0.590802	0.842996	0.358541	0.902556	0	1.71313	6.75052	0.00937205	0.177962	0	-3.20213	21.0825	4.39924e-06	6.69714e-05	-1	-3.37614	22.9936
SPNCRNA.679	I	762720	764810	+	2091	SPNCRNA.679	5.31461	-0.674919	0.892923	0.344687	1	0	0.348339	0.244471	0.620996	1	0	0.521567	0.549399	0.458564	0.871839	0	1.58621	4.95425	0.0260267	0.873677	0	-0.303586	0.186749	0.665636	0.74318	0	0.0697575	0.00997948	0.920426	0.989862	0	1.59838	4.95352	0.0260375	0.177962	0	-3.21176	18.0968	2.09958e-05	7.28848e-05	-1	-2.9683	15.5714
SPNCRNA.680	I	765526	767503	+	1978	SPNCRNA.680	5.58826	-0.103877	0.0223171	0.881247	1	0	0.718192	1.06669	0.301694	1	0	0.0434448	0.00392172	0.950066	0.976195	0	0.646205	0.860591	0.353573	1	0	0.233228	0.114179	0.735436	0.797773	0	-0.463319	0.445517	0.504472	0.920034	0	1.52174	4.68834	0.030368	0.177962	0	-2.35876	10.6697	0.00108904	0.0013522	-1	-2.8768	15.1924
SPAC4G8.04	I;I	767446;769812	769748;770246	+;+	2738	SPAC4G8.04	9.12334	-0.533897	0.687514	0.407011	1	0	0.0573071	0.00796811	0.928872	1	0	-0.392992	0.373301	0.54121	0.871839	0	0.156346	0.059296	0.807612	1	0	-0.487585	0.574476	0.448486	0.573108	0	0.130653	0.0415028	0.83857	0.977174	0	1.20113	3.41409	0.0646421	0.177962	0	-3.00793	18.9323	1.35443e-05	6.77012e-05	-1	-3.72823	27.2282
SPAC4G8.05	I	770502	772666	+	2165	ppk14	9.06434	-0.417637	0.423004	0.515442	1	0	-0.130217	0.0412426	0.83907	1	0	-0.420627	0.428773	0.512592	0.871839	0	0.31482	0.240861	0.623585	1	0	-0.812953	1.58726	0.207718	0.405231	0	-0.131281	0.0419997	0.83762	0.977174	0	0.961945	2.20458	0.137602	0.196876	0	-3.03243	19.163	1.2002e-05	6.69714e-05	-1	-3.92292	29.5623
SPAC4G8.06c	I	772650	774027	-	1378	trm12	8.7034	-0.293983	0.20937	0.647262	1	0	-0.415804	0.4176	0.518137	1	0	-0.174829	0.0738224	0.785851	0.910287	0	0.360219	0.314109	0.57517	1	0	-1.13081	3.02332	0.0820754	0.328703	0	-0.594677	0.852595	0.355819	0.902556	0	1.3461	4.23361	0.0396312	0.177962	0	-2.8994	17.6726	2.62374e-05	7.77367e-05	-1	-3.41044	23.2956
SPAC4G8.07c	I;I;I;I;I	774000;774155;774453;775414;775641	774023;774403;775290;775513;776062	-;-;-;-;-	1633	trm2	8.31922	-0.376401	0.33907	0.560367	1	0	-0.243625	0.142074	0.706228	1	0	-0.344215	0.282935	0.594784	0.871839	0	0.29385	0.206791	0.649294	1	0	-1.20592	3.39083	0.0655599	0.31927	0	-0.153905	0.0569475	0.811387	0.972118	0	1.36294	4.28194	0.0385193	0.177962	0	-2.93563	17.894	2.33552e-05	7.46124e-05	-1	-3.31479	21.9676
SPNCRNA.681	I	776184	777243	+	1060	SPNCRNA.681	2.4215	-0.441728	0.26617	0.605913	1	0	-0.700455	0.61985	0.431103	1	0	-1.26398	1.8997	0.168112	0.871839	0	1.17345	2.00344	0.156943	1	0	-0.498558	0.358123	0.549551	0.652573	0	-0.468096	0.322169	0.570307	0.930217	0	1.45886	3.59195	0.0580601	0.177962	0	-2.82359	12.6285	0.000379913	0.00051085	-1	-3.46961	17.4511
SPAC4G8.08	I;I;I	777177;777338;777891	777287;777731;778498	+;+;+	1113	SPAC4G8.08	8.14115	-0.285665	0.194887	0.65888	1	0	-1.79437	7.20489	0.00727054	0.493351	0	-1.20042	3.3375	0.0677176	0.871839	0	0.102236	0.0249538	0.874482	1	0	-0.71833	1.22211	0.268946	0.441382	0	-0.558262	0.742205	0.388955	0.911975	0	0.97939	2.24113	0.134382	0.194259	0	-3.0997	19.5312	9.89696e-06	6.69714e-05	-1	-3.72151	26.6041
SPNCRNA.682	I	777800	778374	-	575	SPAC4G8.08-antisense-1	1.65252	-1.84133	3.25151	0.0713577	1	0	1.4812	3.04761	0.0808561	1	0	-0.923193	0.94692	0.330504	0.871839	0	-1.70637	2.56967	0.10893	1	0	-1.25216	1.93838	0.163844	0.373235	0	-0.329128	0.147394	0.701038	0.9559	0	2.2951	7.49669	0.00618125	0.174686	0	-0.370603	0.215643	0.64238	0.649451	0	-1.56542	3.55456
SPAC4G8.09	I	778431	781324	+	2894	SPAC4G8.09	8.78438	-0.577097	0.802603	0.370316	1	0	-0.0246702	0.00147505	0.969364	1	0	-0.37971	0.347985	0.555256	0.871839	0	0.330578	0.264891	0.606779	1	0	-1.18218	3.30005	0.0692778	0.323259	0	-0.0583359	0.00828343	0.927482	0.990417	0	1.29992	3.96887	0.0463488	0.177962	0	-2.80268	16.6773	4.43079e-05	9.81602e-05	-1	-3.24899	21.5269
SPNCRNA.683	I	778805	781335	-	2531	SPAC4G8.09-antisense-1	4.9645	-0.651193	0.835056	0.360815	1	0	-2.01775	7.05417	0.00790809	0.511923	0	-0.488605	0.47127	0.492404	0.871839	0	-0.804716	1.24084	0.265309	1	0	-1.34993	3.51481	0.0608227	0.315841	0	-0.0825485	0.013833	0.906374	0.989426	0	1.47335	4.32555	0.0375443	0.177962	0	-2.86383	14.781	0.000120748	0.000192041	-1	-2.7233	13.6217
SPAC4G8.11c	I;I;I	781347;782438;782803	782336;782704;783634	-;-;-	2089	atp10	5.8857	-0.204122	0.0893743	0.764974	1	0	-0.85944	1.53902	0.214764	1	0	-0.597327	0.753445	0.385388	0.871839	0	0.485144	0.504278	0.477626	1	0	-1.23987	3.20407	0.0734553	0.327398	0	-0.246394	0.131271	0.717118	0.958182	0	1.31124	3.55295	0.0594398	0.177962	0	-2.76804	14.4843	0.000141335	0.000217058	-1	-3.1823	18.3502
SPAC4G8.10	I	781348	783419	+	2072	gos1	8.19207	-0.407344	0.395969	0.529179	1	0	-0.450881	0.48366	0.486769	1	0	-0.564047	0.754239	0.385137	0.871839	0	-0.322212	0.24771	0.618692	1	0	-0.946448	2.10521	0.146798	0.363595	0	-0.762134	1.37662	0.240678	0.869728	0	1.40933	4.56592	0.0326141	0.177962	0	-2.41611	12.5702	0.000391957	0.000525763	-1	-3.28281	21.5728
SPAC4G8.12c	I;I;I;I;I;I	783822;785698;785896;786161;786274;786440	785632;785855;786062;786229;786399;786724	-;-;-;-;-;-	2616	SPAC4G8.12c	8.25279	-0.281835	0.189861	0.663032	1	0	-0.0215759	0.00111208	0.973397	1	0	-0.0727114	0.0126212	0.910551	0.957157	0	0.219889	0.115624	0.73383	1	0	-0.501468	0.599257	0.438861	0.56584	0	-0.599662	0.855526	0.354994	0.902556	0	0.959866	2.16692	0.141008	0.199122	0	-3.0547	19.1474	1.21003e-05	6.69714e-05	-1	-3.50019	24.1054
SPAC4G8.13c	I	786778	790219	-	3442	prz1	9.28831	-0.617321	0.917784	0.338057	1	0	-0.139429	0.047138	0.82812	1	0	-0.113719	0.0313126	0.859545	0.936591	0	0.00413996	4.16694e-05	0.99485	1	0	-0.656282	1.03567	0.308831	0.464581	0	0.33247	0.268309	0.604468	0.934227	0	1.00537	2.40637	0.120842	0.18715	0	-3.13768	20.3237	6.53847e-06	6.69714e-05	-1	-3.51751	24.6562
SPNCRNA.684	I	790209	790793	+	585	SPNCRNA.684	4.06659	-0.0909606	0.013577	0.90724	1	0	1.67115	4.74045	0.0294613	0.963813	0	0.165816	0.0452859	0.831479	0.924596	0	0.845234	1.19551	0.274221	1	0	0.810314	1.15184	0.283164	0.449383	0	-0.285638	0.140271	0.708011	0.956867	0	0.783114	1.19218	0.274891	0.306759	0	-2.3884	10.3811	0.00127309	0.00156719	-1	-3.28713	18.1593
SPAC16C9.01c	I;I;I	790245;792014;792129	791851;792091;792274	-;-;-	1831	SPAC16C9.01c	8.64305	-1.0192	2.46213	0.116621	1	0	-0.580148	0.806602	0.369127	1	0	-0.936968	2.0835	0.148898	0.871839	0	-0.0171618	0.000711952	0.978713	1	0	-0.680553	1.11074	0.291921	0.453403	0	-0.852622	1.73824	0.187362	0.841722	0	1.26536	3.76501	0.0523354	0.177962	0	-2.88557	17.5129	2.85365e-05	7.97598e-05	-1	-3.72671	27.1023
SPNCRNA.685	I	790798	791645	+	848	SPAC16C9.01c-antisense-1	4.24792	1.32048	3.11608	0.0775229	1	0	1.14643	2.34505	0.125682	1	0	1.43201	3.65999	0.0557339	0.871839	0	1.15664	2.36577	0.124023	1	0	-0.19867	0.0701957	0.791052	0.842931	0	0.489248	0.438872	0.507667	0.920034	0	0.77455	1.10682	0.292775	0.32328	0	-2.49404	10.9399	0.000941136	0.00117874	-1	-2.66304	12.2049
SPNCRNA.686	I	792378	794001	+	1624	SPAC16C9.02c-antisense-1	2.63645	0.0051886	4.11707e-05	0.99488	1	0	-0.379616	0.211345	0.645715	1	0	-0.181824	0.0492599	0.824356	0.923004	0	-0.730001	0.712015	0.398776	1	0	-1.80521	4.53928	0.0331256	0.273489	0	-0.0961276	0.0148256	0.903089	0.989254	0	5.17542	32.4221	1.24068e-08	8.20462e-06	1	-1.8783	4.18106	0.0408781	0.0441134	-1	-1.35558	2.29092
SPAC16C9.02c	I;I;I	792521;793049;793659	792949;793609;793937	-;-;-	1269	SPAC16C9.02c	9.85367	-0.320538	0.24894	0.617823	1	0	-0.0513251	0.00638636	0.936305	1	0	-0.478958	0.553117	0.457047	0.871839	0	0.197264	0.0942799	0.758805	1	0	-1.42556	4.74274	0.0294221	0.267701	0	-0.686029	1.1332	0.287094	0.885018	0	1.09481	2.82263	0.0929439	0.178532	0	-2.85691	17.1343	3.48269e-05	8.69605e-05	-1	-3.62144	25.7257
SPAC16C9.03	I	794866	796821	+	1956	nmd3	9.66728	-0.171518	0.0713764	0.789343	1	0	-0.201596	0.0985774	0.753543	1	0	-0.420744	0.427202	0.513365	0.871839	0	0.431678	0.450878	0.501918	1	0	-0.98267	2.29944	0.129421	0.354834	0	-0.0678259	0.011182	0.915785	0.989862	0	0.985319	2.31005	0.12854	0.191105	0	-3.33603	22.5388	2.05941e-06	6.69714e-05	-1	-3.87692	28.942
SPAC16C9.04c	I;I;I	796876;798318;798548	798229;798497;798833	-;-;-	1820	mot2	8.79027	-0.446046	0.481192	0.487883	1	0	0.151509	0.0557492	0.813345	1	0	-0.547052	0.720495	0.395982	0.871839	0	0.271674	0.179074	0.67217	1	0	-0.434271	0.456287	0.499364	0.612216	0	0.0832797	0.0168602	0.896688	0.987198	0	0.884143	1.86575	0.171963	0.219404	0	-2.91947	17.9201	2.30377e-05	7.44023e-05	-1	-3.83764	28.4709
SPAC16C9.05	I	799341	800981	+	1641	cph1	8.13291	-0.263667	0.165923	0.683761	1	0	-0.458764	0.50005	0.479478	1	0	-0.365183	0.317231	0.573277	0.871839	0	0.0965053	0.0222268	0.881485	1	0	-0.970737	2.20849	0.137253	0.356923	0	-0.0455489	0.00496379	0.943832	0.993559	0	1.01166	2.37842	0.123022	0.188335	0	-3.01039	18.566	1.64118e-05	6.91292e-05	-1	-3.56011	24.6463
SPNCRNA.687	I	799485	800012	-	528	cph1-antisense-1	1.7924	0.948927	0.95962	0.327283	1	0	0.816136	0.664421	0.415004	1	0	3.62085	15.5671	7.96283e-05	0.0228949	1	0.418318	0.160925	0.688306	1	0	-0.153079	0.0243948	0.875884	0.906026	0	2.74826	9.19552	0.00242609	0.164349	0	-0.198967	0.0298397	0.862854	0.870091	0	-0.93822	1.02602	0.311095	0.320897	0	-0.4515	0.253437
SPAC16C9.06c	I	801141	804123	-	2983	upf1	9.71971	-0.143898	0.0502767	0.822582	1	0	-0.0835606	0.016932	0.896469	1	0	-0.409741	0.404952	0.524543	0.871839	0	0.21546	0.112658	0.737138	1	0	-1.25686	3.7159	0.0538966	0.312374	0	-0.215772	0.113073	0.736673	0.963237	0	1.17827	3.2658	0.0707383	0.177962	0	-2.90037	17.666	2.63293e-05	7.78692e-05	-1	-3.38444	22.9955
SPAC16C9.07	I	804574	807722	+	3149	pom2	8.64998	-0.420785	0.426535	0.513694	1	0	-0.426071	0.43747	0.508346	1	0	-0.353123	0.299777	0.584022	0.871839	0	0.446532	0.481173	0.487891	1	0	-1.35786	4.29831	0.0381503	0.2807	0	0.753492	1.36246	0.243112	0.872567	0	1.45118	4.88432	0.0271017	0.177962	0	-3.25777	21.5914	3.37353e-06	6.69714e-05	-1	-3.41833	23.358
SPAC2G11.02	I;I	807894;808256	808197;812194	+;+	4243	urb2	9.84279	0.0746234	0.0135169	0.907445	1	0	-0.19509	0.0923282	0.761238	1	0	-0.248703	0.149776	0.69875	0.880536	0	0.22589	0.123803	0.724946	1	0	-1.30841	4.02037	0.0449539	0.298558	0	-0.645485	1.00425	0.316285	0.893546	0	1.00357	2.38479	0.122521	0.187818	0	-2.95858	18.2554	1.93179e-05	7.11027e-05	-1	-3.50824	24.4089
SPAC2G11.03c	I;I;I;I	811443;812192;813559;813816	812139;813472;813766;814228	-;-;-;-	2599	vps45	8.28515	-0.834767	1.64522	0.199611	1	0	-0.318983	0.242931	0.622097	1	0	-0.76386	1.37748	0.240531	0.871839	0	0.333024	0.265317	0.606491	1	0	-1.06761	2.66932	0.1023	0.337857	0	-0.408406	0.399148	0.527529	0.925036	0	1.10274	2.8472	0.0915334	0.178418	0	-2.9782	18.3774	1.81191e-05	6.98327e-05	-1	-3.56157	24.8567
SPAC2G11.04	I	814218	815490	+	1273	SPAC2G11.04	7.37918	-0.273563	0.173919	0.676652	1	0	-0.310113	0.222636	0.637038	1	0	-0.788141	1.42197	0.233079	0.871839	0	-0.135843	0.0428249	0.836055	1	0	-0.634301	0.928966	0.335132	0.483731	0	-0.802498	1.48489	0.223011	0.860854	0	1.05198	2.514	0.112839	0.183727	0	-2.80313	16.0504	6.16802e-05	0.000119744	-1	-3.48158	23.2298
SPAC2G11.05c	I	815388	817984	-	2597	rim20	8.29437	-0.0189985	0.000866704	0.976514	1	0	0.0665771	0.010611	0.917955	1	0	-0.302431	0.218262	0.640368	0.871839	0	0.257088	0.157894	0.691102	1	0	-0.958182	2.15817	0.141814	0.360142	0	-0.1018	0.0248657	0.874702	0.980582	0	1.33801	4.14425	0.0417763	0.177962	0	-2.72969	15.729	7.30966e-05	0.000132471	-1	-3.18773	20.579
SPAC2G11.06	I;I;I;I	817996;818207;818429;818975	818140;818318;818915;819739	+;+;+;+	1509	vps4	8.86613	-0.452875	0.496351	0.481108	1	0	-0.244461	0.144951	0.703408	1	0	-0.658006	1.04	0.307822	0.871839	0	0.129323	0.0406192	0.840275	1	0	-1.07547	2.74823	0.0973623	0.335003	0	-0.203201	0.10047	0.751266	0.964587	0	1.19763	3.38569	0.0657646	0.177962	0	-2.86688	17.3566	3.09814e-05	8.22812e-05	-1	-3.74751	27.3977
SPNCRNA.688	I	818362	819834	-	1473	vps4-antisense-1	6.72254	0.185125	0.0770919	0.781278	1	0	0.823246	1.51026	0.219099	1	0	0.158865	0.0567042	0.811783	0.919814	0	0.172798	0.0669676	0.795804	1	0	-0.67679	1.02105	0.312269	0.466955	0	0.105426	0.0251576	0.873975	0.980582	0	1.01589	2.23402	0.135002	0.19463	0	-2.58034	13.317	0.000263015	0.000365137	-1	-3.05662	17.8651
SPAC2G11.07c	I;I;I	819768;821045;821377	821005;821118;821920	-;-;-	1856	ptc3	11.7216	-0.398086	0.38343	0.535773	1	0	0.0275502	0.00184337	0.965754	1	0	-0.384833	0.358069	0.549581	0.871839	0	0.361254	0.316015	0.574012	1	0	-0.898254	1.92687	0.165101	0.374527	0	-0.35179	0.299887	0.583953	0.93084	0	1.06652	2.69661	0.100562	0.179132	0	-2.98618	18.5858	1.62426e-05	6.91292e-05	-1	-3.88395	29.0034
SPAC2G11.08c	I;I	822092;822489	822429;823278	-;-	1128	smn1	7.25852	0.0443597	0.00454747	0.946235	1	0	0.170479	0.0671297	0.795563	1	0	-0.767818	1.3372	0.247529	0.871839	0	-0.124858	0.0358258	0.849876	1	0	-0.395014	0.359684	0.548682	0.652049	0	-0.542243	0.677682	0.410386	0.913077	0	1.20566	3.27352	0.0704063	0.177962	0	-2.36854	11.7968	0.000593313	0.000767824	-1	-3.5272	23.6398
SPAC2G11.09	I;I	823493;823894	823784;826399	+;+	2798	SPAC2G11.09	9.73104	-0.52616	0.668309	0.413642	1	0	-0.398199	0.383379	0.5358	1	0	-0.744102	1.32547	0.249613	0.871839	0	0.405006	0.397065	0.528609	1	0	-0.835569	1.66999	0.19626	0.395942	0	-0.371833	0.335075	0.562686	0.929979	0	0.896262	1.91709	0.166178	0.21552	0	-3.1011	19.8674	8.30021e-06	6.69714e-05	-1	-3.55816	25.0705
SPAC2G11.10c	I;I;I	826313;827465;827903	827420;827678;828123	-;-;-	1543	uba42	7.71206	-0.477467	0.532653	0.465494	1	0	0.298331	0.209155	0.64743	1	0	-0.43452	0.439819	0.50721	0.871839	0	0.385578	0.348329	0.55506	1	0	-0.474214	0.526701	0.467997	0.58793	0	-0.503105	0.593728	0.440981	0.913683	0	1.10763	2.82069	0.0930562	0.178532	0	-2.81474	16.3494	5.2673e-05	0.000108997	-1	-3.69911	26.0359
SPNCRNA.689	I	826579	828205	+	1627	SPAC2G11.10c-antisense-1	3.70002	0.40536	0.297403	0.585515	1	0	-0.746001	0.940608	0.332121	1	0	0.984264	1.75283	0.185521	0.871839	0	1.07645	2.07442	0.149786	1	0	-0.115781	0.0245606	0.875467	0.905878	0	-0.416173	0.315589	0.574271	0.93084	0	0.621656	0.636134	0.425114	0.448585	0	-2.86102	12.8899	0.000330356	0.00044933	-1	-3.24672	15.8439
SPAC2G11.11c	I;I;I	828321;829356;829508	829312;829424;831629	-;-;-	3183	prh1	8.97243	-0.444861	0.479321	0.48873	1	0	-0.224858	0.122761	0.726059	1	0	-0.428019	0.442936	0.505709	0.871839	0	0.496165	0.59618	0.440039	1	0	-1.06768	2.71037	0.0996981	0.335868	0	-0.30233	0.222225	0.63735	0.94015	0	0.927071	2.05207	0.152	0.206147	0	-3.04489	19.3055	1.11388e-05	6.69714e-05	-1	-3.50843	24.5576
SPNCRNA.690	I	829234	831663	+	2430	prh1-antisense-1	2.72321	2.43717	5.12696	0.023557	1	0	-0.508417	0.134198	0.714118	1	0	2.71872	6.51527	0.0106952	0.539904	0	1.16785	0.911001	0.339849	1	0	-1.37089	0.975262	0.323371	0.475741	0	1.162	1.0849	0.297603	0.886297	0	1.53957	4.17664	0.0409848	0.177962	0	-3.12879	15.4399	8.51713e-05	0.00014729	-1	-2.62563	11.2628
SPAC2G11.12	I	831918	836094	+	4177	rqh1	9.01916	-0.784306	1.47747	0.224171	1	0	-0.612045	0.902841	0.342021	1	0	-0.429224	0.445	0.504719	0.871839	0	0.261401	0.166076	0.683623	1	0	-1.28285	3.8758	0.0489868	0.306191	0	-1.02766	2.51917	0.11247	0.777016	0	1.24986	3.68303	0.054969	0.177962	0	-3.09351	19.8792	8.24941e-06	6.69714e-05	-1	-3.35314	22.7442
SPAC2G11.13	I	836206	838256	+	2051	atg22	9.05037	-0.113662	0.0313524	0.859456	1	0	-0.318258	0.244546	0.620942	1	0	-0.414206	0.414074	0.519909	0.871839	0	-0.0324476	0.00255236	0.959707	1	0	-0.724377	1.26055	0.261547	0.437102	0	-0.160917	0.0629339	0.801917	0.971309	0	1.22974	3.58004	0.0584778	0.177962	0	-2.94632	18.2516	1.9356e-05	7.11027e-05	-1	-3.49417	24.4425
SPNCRNA.691	I	836307	837262	-	956	atg22-antisense-1	1.48992	1.1894	1.70562	0.191555	1	0	1.08151	1.39679	0.237263	1	0	2.27283	6.52134	0.0106588	0.539904	0	1.14702	1.51161	0.218894	1	0	0.749728	0.693486	0.404981	0.538103	0	0.96634	1.18652	0.276033	0.880157	0	-6.23624	1.48413	0.223129	0.262055	0	1.62443	1.88464	0.169807	0.176868	0	1.9592	2.82102
SPAC2G11.14	I;I;I;I	838228;838425;839044;839231	838382;838995;839192;841562	+;+;+;+	3207	taf111	9.85129	-0.874892	1.82889	0.176259	1	0	-0.46674	0.526228	0.468197	1	0	-0.450443	0.490156	0.483858	0.871839	0	0.174197	0.0736195	0.786138	1	0	-1.35506	4.29746	0.0381693	0.2807	0	-0.113544	0.0313205	0.859527	0.978165	0	1.33404	4.16862	0.0411793	0.177962	0	-2.77031	16.2979	5.41231e-05	0.000110881	-1	-3.15852	20.5018
SPAC2G11.15c	I;I;I;I	841471;841908;842126;842321	841859;842053;842241;842624	-;-;-;-	955	tgs1	7.31587	-0.698305	1.1201	0.289897	1	0	-0.143666	0.0479636	0.826646	1	0	-0.68985	1.08882	0.296732	0.871839	0	0.142724	0.0472831	0.82786	1	0	-0.736052	1.24453	0.2646	0.439869	0	-0.651392	0.979881	0.322228	0.898568	0	1.01836	2.34646	0.125568	0.189602	0	-2.58973	13.8361	0.000199469	0.000288262	-1	-3.92016	28.1356
SPNCRNA.692	I	843102	844243	-	1142	SPAC521.02-antisense-1	3.31434	0.529107	0.483289	0.486936	1	0	0.230421	0.0891455	0.765266	1	0	0.14797	0.036597	0.848288	0.931384	0	1.30981	2.9514	0.085803	1	0	0.298666	0.158314	0.690714	0.762732	0	0.208327	0.0762527	0.782441	0.971309	0	1.2386	1.88387	0.169895	0.218315	0	-2.01024	5.36962	0.0204904	0.0225425	-1	-2.80641	9.34923
SPAC521.02	I	843197	844165	+	969	SPAC521.02	8.79211	-0.419597	0.425817	0.514049	1	0	0.102969	0.0257601	0.872488	1	0	-0.543959	0.713109	0.398414	0.871839	0	-0.0406922	0.00401227	0.949494	1	0	-1.13028	3.02547	0.0819664	0.328703	0	-0.715377	1.22824	0.267749	0.879617	0	1.42943	4.77263	0.0289156	0.177962	0	-2.3572	12.2177	0.000473387	0.00062398	-1	-3.26864	21.7778
SPAC521.03	I	844948	846142	+	1195	SPAC521.03	10.4535	-0.624145	0.940385	0.332179	1	0	-0.460664	0.513426	0.47366	1	0	-0.73695	1.30573	0.253169	0.871839	0	0.235205	0.1343	0.714015	1	0	-0.586646	0.830213	0.362211	0.505338	0	-1.13144	3.03685	0.0813935	0.726391	0	1.11756	2.96168	0.0852594	0.17805	0	-2.46655	13.2576	0.000271472	0.000375731	-1	-3.37742	23.0076
SPAC521.04c	I	846022	849480	-	3459	sst1	9.18437	-0.261323	0.165841	0.683835	1	0	-0.227115	0.125213	0.723448	1	0	-0.475006	0.545315	0.460238	0.871839	0	-0.184038	0.0822383	0.774287	1	0	-1.21526	3.48239	0.0620251	0.317802	0	0.0759466	0.0140475	0.905654	0.989426	0	1.26572	3.77881	0.0519056	0.177962	0	-3.04495	19.2951	1.11996e-05	6.69714e-05	-1	-3.66936	26.5043
SPNCRNA.693	I	848371	849443	+	1073	SPAC521.04c-antisense-1	-0.0373825	7.57158	2.25352	0.133311	1	0	9.99337	9.3002	0.00229129	0.256818	0	10.5269	12.152	0.00049034	0.0736959	0	8.58473	4.00828	0.0452774	1	0	8.45597	4.26425	0.0389225	0.283017	0	8.96976	5.81342	0.0159043	0.41118	0	-1.36601	0.68895	0.406522	0.430753	0	-0.626774	0.368167	0.544005	0.552018	0	0.440489	0.192879
SPAC521.05	I	849421	850259	+	839	rps802	11.7565	-0.336447	0.274024	0.600645	1	0	0.0782471	0.0148651	0.90296	1	0	-0.348332	0.292608	0.588554	0.871839	0	0.693175	1.15498	0.282509	1	0	-1.0149	2.44543	0.117868	0.349667	0	0.288055	0.201096	0.653838	0.943655	0	0.920909	2.0162	0.155628	0.208165	0	-3.30674	22.076	2.6207e-06	6.69714e-05	-1	-4.34278	34.6457
SPAC23G3.01	I;I	850591;850730	850691;854385	+;+	3757	rpb2	11.1834	-0.620959	0.931029	0.334596	1	0	-0.639064	0.985296	0.320895	1	0	-0.781785	1.46707	0.225809	0.871839	0	0.246363	0.147519	0.700918	1	0	-1.26219	3.75419	0.0526752	0.312134	0	-0.318241	0.246049	0.619871	0.93936	0	1.33604	4.18866	0.0406953	0.177962	0	-3.05216	19.3619	1.08143e-05	6.69714e-05	-1	-3.4432	23.7807
SPAC23G3.02c	I;I	854453;863155	862924;869704	-;-	15022	sib1	11.6662	-0.835408	1.67093	0.196134	1	0	-1.05511	2.64181	0.104085	1	0	-0.669427	1.07693	0.299386	0.871839	0	0.274425	0.182669	0.669089	1	0	-2.18754	10.6479	0.00110194	0.0545398	0	-0.862609	1.78159	0.181954	0.841722	0	1.29423	3.92923	0.0474537	0.177962	0	-2.88435	17.4785	2.90571e-05	8.04553e-05	-1	-3.08152	19.5974
SPAC23G3.03	I;I	870740;870953	870880;872773	+;+	1962	sib2	7.98249	-0.6263	0.926913	0.335666	1	0	-0.784096	1.44345	0.229582	1	0	-0.867265	1.75929	0.184713	0.871839	0	-0.249019	0.147353	0.701077	1	0	-1.59294	5.75561	0.0164361	0.222627	0	0.185816	0.0824507	0.774003	0.969398	0	1.6102	5.71005	0.016868	0.177962	0	-1.81984	7.27075	0.00700866	0.00798007	-1	-2.46642	12.694
SPNCRNA.694	I	872757	873497	-	741	ies4-antisense-1	0.655831	0.746286	0.661327	0.416092	1	0	1.0834	1.42771	0.232138	1	0	1.03423	1.29434	0.25525	0.871839	0	1.12256	1.4905	0.222139	1	0	0.115666	0.0168077	0.896848	0.921512	0	-0.178564	0.0388808	0.843685	0.977174	0	1.02651	1.03946	0.307947	0.337329	0	-2.5038	6.97327	0.00827361	0.00936231	-1	-2.3431	5.92464
SPAC23G3.04	I	872883	874248	+	1366	ies4	7.39952	-0.0283991	0.00188458	0.965373	1	0	-0.151045	0.0530556	0.817829	1	0	-0.00127692	2.63377e-06	0.998705	1	0	0.46018	0.491453	0.48328	1	0	-0.552492	0.706901	0.400475	0.535344	0	-0.168409	0.0660397	0.797193	0.971309	0	0.558097	0.710567	0.399256	0.423937	0	-2.793	15.8515	6.85109e-05	0.000127232	-1	-3.65549	25.0579
SPAC23G3.05c	I	874160	875763	-	1604	SPAC23G3.05c	7.51504	0.0698636	0.0114239	0.914882	1	0	-0.0900405	0.0189239	0.890585	1	0	-0.194597	0.088231	0.766438	0.90186	0	0.416298	0.403894	0.525085	1	0	-0.64746	0.972576	0.324039	0.476405	0	0.102879	0.0248413	0.874763	0.980582	0	0.687341	1.08319	0.297984	0.328046	0	-3.13658	19.5756	9.6698e-06	6.69714e-05	-1	-3.42423	22.5671
SPAC23G3.06	I;I;I	876862;877004;877175	876962;877106;878930	+;+;+	1960	nop58	11.3983	-0.205217	0.102296	0.749091	1	0	-0.0464187	0.0052406	0.94229	1	0	-0.244984	0.14549	0.702883	0.881671	0	0.246034	0.146966	0.701451	1	0	-1.1274	3.0125	0.0826247	0.328703	0	-0.124897	0.0379328	0.845578	0.977174	0	1.08792	2.8018	0.0941585	0.178757	0	-2.97869	18.5325	1.67035e-05	6.9214e-05	-1	-3.58316	25.3815
SPAC23G3.07c	I;I	879147;879987	879835;880546	-;-	1249	snf30	7.89404	-0.108779	0.0279469	0.867234	1	0	0.0735673	0.0127633	0.910051	1	0	-0.221834	0.115825	0.733608	0.889968	0	0.35049	0.289355	0.590634	1	0	-0.22217	0.116576	0.732778	0.796231	0	-0.0311757	0.00230681	0.961693	0.997354	0	1.11386	2.87517	0.0899552	0.178418	0	-2.76829	15.9681	6.442e-05	0.000123201	-1	-3.60009	25.1039
SPAC23G3.08c	I	880660	884231	-	3572	ubp7	9.51654	-0.317186	0.243828	0.621455	1	0	-0.0563635	0.00771346	0.930015	1	0	-0.246775	0.147674	0.700768	0.88078	0	0.32506	0.25612	0.612798	1	0	-0.872265	1.81916	0.177414	0.382451	0	-0.199176	0.0963672	0.756233	0.966185	0	1.00649	2.40649	0.120833	0.18715	0	-3.02785	19.0871	1.24885e-05	6.69714e-05	-1	-3.65924	26.2728
SPAC23G3.09	I	884365	885989	+	1625	taf4	9.45034	-0.382452	0.35391	0.551908	1	0	-0.254441	0.156856	0.692068	1	0	-0.378955	0.347345	0.55562	0.871839	0	0.460902	0.513839	0.473482	1	0	-1.03118	2.52837	0.111816	0.347502	0	-0.213472	0.11068	0.739372	0.963237	0	1.01263	2.43988	0.118285	0.185991	0	-3.31136	22.2639	2.37634e-06	6.69714e-05	-1	-4.15023	32.3546
SPAC23G3.10c	I	884513	887531	-	3019	ssr3	9.07851	-0.223877	0.121811	0.727079	1	0	-0.768614	1.41854	0.233644	1	0	-0.588004	0.833947	0.361134	0.871839	0	0.151873	0.0560781	0.812806	1	0	-0.66225	1.05725	0.303844	0.460748	0	-0.704213	1.19651	0.27402	0.879658	0	1.16395	3.20296	0.0735051	0.17805	0	-2.98645	18.6516	1.56919e-05	6.89194e-05	-1	-3.47273	24.1336
SPAC23G3.11	I;I;I	885944;887899;888027	887836;887981;889096	+;+;+	3046	rpn6	10.3083	-0.391543	0.371483	0.542197	1	0	-0.198434	0.0954958	0.757303	1	0	-0.569733	0.783041	0.376213	0.871839	0	0.0988815	0.0237606	0.877496	1	0	-0.960555	2.2001	0.138002	0.357254	0	-1.02586	2.50763	0.113296	0.777016	0	1.24	3.61548	0.0572441	0.177962	0	-2.5125	13.6677	0.000218171	0.000310957	-1	-3.08779	19.6888
SPAC23G3.12c	I	889058	892211	-	3154	SPAC23G3.12c	10.2271	-0.38869	0.36588	0.545259	1	0	-0.421104	0.429113	0.512425	1	0	-0.556462	0.746136	0.387702	0.871839	0	0.205076	0.102059	0.749373	1	0	-1.2359	3.60078	0.0577523	0.314244	0	-0.284593	0.196612	0.657469	0.943655	0	1.3059	3.99764	0.0455641	0.177962	0	-2.96995	18.4145	1.77701e-05	6.95749e-05	-1	-3.46034	23.9199
SPAC22H12.01c	I	893278	894532	-	1255	mug35	8.33429	-1.01761	2.43899	0.118352	1	0	-1.18676	3.27286	0.0704348	1	0	-1.31811	4.01779	0.0450226	0.871839	0	-0.924379	2.01553	0.155697	1	0	-2.07637	9.56691	0.00198116	0.0789241	0	-1.45137	4.86635	0.0273853	0.510272	0	1.60912	5.93348	0.0148559	0.177962	0	-2.33153	11.839	0.00058002	0.000752241	-1	-3.28254	21.6865
SPAC22H12.02	I;I;I;I	893996;895597;895823;896039	895407;895765;895974;896547	+;+;+;+	2242	tfg3	10.0899	-0.243499	0.143717	0.704613	1	0	0.0841978	0.0172066	0.895638	1	0	-0.259859	0.163485	0.685968	0.879305	0	0.132544	0.0425961	0.836488	1	0	-0.713454	1.2219	0.268989	0.441382	0	-0.575992	0.800418	0.370968	0.908157	0	1.22863	3.547	0.0596534	0.177962	0	-2.74686	16.0134	6.28964e-05	0.000121087	-1	-3.46839	23.987
SPAC22H12.03	I;I;I	896668;897242;897829	897163;897781;897900	+;+;+	1108	SPAC22H12.03	7.69033	-0.324744	0.247462	0.618868	1	0	-0.263283	0.162416	0.686942	1	0	-0.635707	0.939912	0.3323	0.871839	0	-0.269191	0.169762	0.680323	1	0	-0.775213	1.3984	0.236992	0.421185	0	-1.15998	3.0916	0.0786975	0.721664	0	0.960257	2.13219	0.144235	0.200345	0	-2.73766	15.5371	8.09022e-05	0.000142138	-1	-3.61028	25.0207
SPAC22H12.04c	I	898045	898994	-	950	rps102	13.2107	-0.455293	0.496854	0.480886	1	0	-0.051257	0.00632632	0.936605	1	0	-0.473946	0.536866	0.463734	0.871839	0	0.473624	0.536654	0.463823	1	0	-1.40004	4.53684	0.0331727	0.273489	0	0.282478	0.191704	0.661502	0.943655	0	1.1705	3.20477	0.0734237	0.178005	0	-2.73404	15.7688	7.1575e-05	0.000130934	-1	-3.50951	24.3038
SPAC22H12.05c	I	899283	902080	-	2798	fsc1	8.69229	-0.445497	0.479178	0.488795	1	0	-0.678194	1.10134	0.293973	1	0	-0.376909	0.342912	0.558153	0.871839	0	0.145532	0.0513246	0.820774	1	0	-0.887354	1.87777	0.170588	0.377417	0	-0.210738	0.107811	0.742651	0.963237	0	1.25493	3.70638	0.054205	0.177962	0	-3.31934	22.3332	2.29213e-06	6.69714e-05	-1	-3.75981	27.512
SPAC1687.01	I;I;I;I	903042;903246;903392;903546	903172;903343;903468;903861	+;+;+;+	622	rpc19	8.46606	0.0959844	0.0222082	0.881535	1	0	-0.293489	0.206949	0.649169	1	0	-0.529933	0.669811	0.413118	0.871839	0	0.233163	0.130805	0.717598	1	0	-0.77877	1.44216	0.229791	0.417362	0	-0.638602	0.97677	0.322998	0.898568	0	1.01474	2.42292	0.119572	0.186801	0	-2.68566	15.3324	9.01546e-05	0.000153263	-1	-3.40099	23.0505
SPAC1687.02	I;I	904026;904680	904628;906347	+;+	2271	SPAC1687.02	7.31396	0.16402	0.061847	0.8036	1	0	0.435786	0.435692	0.509209	1	0	0.0604546	0.00838386	0.927045	0.966506	0	0.314864	0.226828	0.633886	1	0	0.206542	0.0983733	0.753791	0.812389	0	0.216481	0.108278	0.742113	0.963237	0	1.06003	2.56019	0.109585	0.182357	0	-3.11053	19.2491	1.14724e-05	6.69714e-05	-1	-3.72226	26.0018
SPAC1687.03c	I;I;I	905077;906033;906288	905977;906144;906465	-;-;-	1191	rfc4	8.93113	-0.566569	0.774851	0.37872	1	0	-0.0574409	0.00802211	0.928632	1	0	-0.360713	0.314741	0.574785	0.871839	0	0.290953	0.205284	0.650489	1	0	-1.01344	2.44509	0.117893	0.349667	0	-0.101213	0.0249475	0.874498	0.980582	0	1.27633	3.82604	0.050462	0.177962	0	-2.57878	14.3599	0.000150983	0.000228479	-1	-3.32281	22.3609
SPAC1687.04	I;I	906778;907090	907045;908799	+;+	1978	mcb1	7.731	-0.374374	0.328398	0.566604	1	0	-0.123295	0.0356454	0.85025	1	0	-0.27316	0.174812	0.67587	0.877304	0	0.413536	0.400859	0.526646	1	0	-0.451962	0.478486	0.489109	0.604349	0	0.117185	0.0324241	0.8571	0.978165	0	1.02999	2.45081	0.117464	0.185744	0	-3.16573	20.0855	7.40573e-06	6.69714e-05	-1	-3.77191	26.911
SPNCRNA.695	I	906863	908571	-	1709	mcb1-antisense-1	5.70597	-0.00837181	0.000145805	0.990366	1	0	-0.0332156	0.00228453	0.961878	1	0	-0.177394	0.0654632	0.798061	0.913197	0	0.506035	0.53343	0.465168	1	0	-1.13853	2.64372	0.10396	0.3389	0	-0.245679	0.127592	0.720942	0.959769	0	1.11099	2.58057	0.108182	0.181821	0	-2.52555	12.3346	0.000444646	0.000589527	-1	-3.37319	20.3508
SPAC1687.05	I;I	908736;908924	908871;911854	+;+	3067	pli1	8.82645	-0.78009	1.45815	0.227225	1	0	-0.54689	0.721476	0.39566	1	0	-0.481381	0.556984	0.455478	0.871839	0	0.232972	0.131632	0.716746	1	0	-1.34448	4.23009	0.0397133	0.284843	0	0.0347549	0.00292389	0.956877	0.996778	0	1.22616	3.5505	0.0595274	0.177962	0	-3.22555	21.3159	3.89494e-06	6.69714e-05	-1	-3.77411	27.7584
SPAC1687.06c	I	911227	911720	-	494	rpl44	11.1305	-0.195159	0.0925797	0.760923	1	0	0.0666666	0.0108167	0.917167	1	0	-0.537328	0.695406	0.404332	0.871839	0	0.46248	0.517792	0.471785	1	0	-0.796227	1.52019	0.217591	0.409952	0	0.112079	0.0305343	0.861283	0.978407	0	0.952866	2.16462	0.141219	0.199305	0	-2.90062	17.6759	2.61931e-05	7.76749e-05	-1	-4.11242	31.8283
SPRRNA.12	I	912230	912396	-	167	SPRRNA.12	8.69868	-0.148523	0.0533792	0.817284	1	0	-0.268564	0.174221	0.676388	1	0	-0.31656	0.242168	0.622644	0.871839	0	0.841306	1.69477	0.192973	1	0	-0.366839	0.32515	0.568529	0.666256	0	-1.33975	4.195	0.0405434	0.600216	0	0.562549	0.755321	0.384797	0.409834	0	-2.22178	10.9482	0.00093695	0.00117394	-1	-1.84683	7.70748
SPAC1687.07	I	913657	914031	+	375	SPAC1687.07	5.83835	-0.181515	0.0690728	0.792692	1	0	-0.227517	0.10779	0.742674	1	0	-0.0840151	0.0147222	0.903426	0.95376	0	0.627831	0.825755	0.363503	1	0	-0.631113	0.834517	0.36097	0.504503	0	-0.55187	0.643002	0.422626	0.913683	0	1.1439	2.76987	0.096054	0.178757	0	-3.02892	17.2177	3.33322e-05	8.52255e-05	-1	-3.76641	24.7475
SPAC1687.08	I	914328	914618	+	291	SPAC1687.08	4.26662	-0.557898	0.578039	0.447082	1	0	-0.138331	0.0366423	0.848195	1	0	0.185458	0.065507	0.797995	0.913197	0	0.11208	0.0235119	0.878133	1	0	-0.633473	0.763433	0.382256	0.521718	0	-1.02993	1.95599	0.161943	0.827431	0	1.09029	2.29502	0.129789	0.191816	0	-2.95787	15.1688	9.83162e-05	0.000163481	-1	-3.4145	19.2193
SPAC1687.09	I	914940	919775	+	4836	tax4	9.73774	-0.651956	1.02247	0.311933	1	0	-0.423813	0.433829	0.510116	1	0	-0.471743	0.536598	0.463846	0.871839	0	0.181684	0.0800854	0.777182	1	0	-1.25531	3.70353	0.0542974	0.313323	0	-0.00385301	3.61266e-05	0.995204	1	0	1.16934	3.2285	0.0723669	0.177962	0	-3.22443	21.2896	3.94872e-06	6.69714e-05	-1	-3.59495	25.5258
SPAC1687.10	I;I	919726;920769	920716;922098	+;+	2321	mcp1	8.19936	-0.218852	0.114549	0.735023	1	0	-0.233545	0.130192	0.718233	1	0	-0.357414	0.304398	0.581139	0.871839	0	0.180102	0.0775951	0.780583	1	0	-0.766177	1.38862	0.238639	0.422409	0	-0.202468	0.0982423	0.753949	0.964587	0	1.27907	3.76883	0.0522161	0.177962	0	-2.76254	15.9717	6.42975e-05	0.000123175	-1	-3.44032	23.2492
SPNCRNA.696	I	919783	920837	-	1055	mcp1-antisense-1	3.75841	-0.182662	0.0594211	0.807413	1	0	-0.551195	0.529533	0.466803	1	0	-0.531375	0.493731	0.482268	0.871839	0	0.0646131	0.00735801	0.931642	1	0	-0.920865	1.50705	0.219589	0.411722	0	-1.94023	6.25794	0.0123638	0.361777	0	1.04506	2.0833	0.148918	0.203638	0	-2.75984	13.2665	0.000270196	0.000374121	-1	-3.78305	22.5346
SPAC1687.11	I;I;I;I	922271;922425;922571;922893	922383;922518;922747;925133	+;+;+;+	2625	spb1	9.98448	-0.395937	0.379225	0.538019	1	0	-0.281693	0.19223	0.661067	1	0	-0.420932	0.426446	0.513738	0.871839	0	0.511834	0.63242	0.426469	1	0	-1.09455	2.83488	0.0922379	0.331128	0	-0.366158	0.324682	0.568807	0.930217	0	1.10839	2.90227	0.0884548	0.17825	0	-3.00922	18.8658	1.40247e-05	6.81483e-05	-1	-3.44557	23.746
SPAC1687.12c	I;I;I;I	925111;925503;925962;926122	925446;925857;926066;926289	-;-;-;-	964	coq4	9.22231	-0.306697	0.228456	0.632671	1	0	-0.0193215	0.00090365	0.976019	1	0	-0.560024	0.756566	0.384405	0.871839	0	-0.105015	0.0267907	0.869984	1	0	-0.900689	1.94006	0.163662	0.373228	0	-0.733578	1.29683	0.254793	0.877889	0	1.30408	3.99216	0.0457123	0.177962	0	-2.53771	13.9547	0.000187272	0.000272588	-1	-3.55966	25.1082
SPAC1687.13c	I;I;I	926394;926736;927489	926671;927381;927671	-;-;-	1107	csn5	7.41952	-0.325927	0.247587	0.61878	1	0	-0.733	1.23593	0.266257	1	0	-0.42982	0.428398	0.512776	0.871839	0	0.0775065	0.0140345	0.905698	1	0	-0.842992	1.63655	0.2008	0.398007	0	-0.730889	1.23713	0.266024	0.879617	0	0.747032	1.27997	0.257904	0.292091	0	-3.20629	20.2738	6.71143e-06	6.69714e-05	-1	-3.97018	28.8419
SPAC1687.14c	I	927801	929011	-	1211	SPAC1687.14c	7.03401	-0.236983	0.128531	0.71996	1	0	-0.0127767	0.00037653	0.984519	1	0	-0.48474	0.532407	0.465597	0.871839	0	-0.600362	0.814147	0.366897	1	0	-0.810438	1.48667	0.222734	0.413701	0	-0.462559	0.489796	0.484018	0.920034	0	1.17412	3.07783	0.0793664	0.17805	0	-2.47824	12.6468	0.000376209	0.000506488	-1	-3.18823	19.7326
SPAC1687.23c	I	929156	929654	-	499	SPAC1687.23c	-1.71767	0.709222	0.141741	0.706556	1	0	1.5946	0.881051	0.347914	1	0	-6.89341	1.56324	0.211192	0.871839	0	1.25561	0.459902	0.49767	1	0	1.18903	0.529698	0.466734	0.586901	0	-1.41236	0.425264	0.514322	0.921659	0	7.25864	3.8578	0.0495154	0.177962	0	6.67537	3.88136	0.0488251	0.0524667	0	5.82816	2.32523
SPAC1687.15	I;I;I	929843;930006;930678	929957;930196;932197	+;+;+	1826	gsk3	9.20666	-0.322361	0.252261	0.615487	1	0	-0.346778	0.291216	0.589442	1	0	-0.758058	1.37889	0.24029	0.871839	0	0.054343	0.00718573	0.932445	1	0	-1.17903	3.28952	0.0697233	0.323338	0	-0.90325	1.95515	0.162033	0.827431	0	1.13238	3.03685	0.0813936	0.17805	0	-2.69979	15.6036	7.81073e-05	0.000138888	-1	-3.3145	22.2916
SPAC1687.16c	I	932425	934021	-	1597	erg31	8.14979	0.392738	0.366611	0.544857	1	0	0.274011	0.179142	0.672112	1	0	0.579109	0.795511	0.372439	0.871839	0	-0.31018	0.228608	0.632558	1	0	-1.59541	5.78098	0.0162005	0.222269	0	0.513572	0.627758	0.428179	0.913683	0	1.63215	5.95702	0.0146588	0.177962	0	-2.43262	12.6309	0.000379426	0.000510404	-1	-2.8779	16.897
SPNCRNA.160	I	934056	934503	+	448	SPNCRNA.160	1.33809	1.31204	1.23792	0.265873	1	0	1.13176	0.872759	0.350193	1	0	1.89627	2.77972	0.0954647	0.871839	0	1.28935	1.09207	0.296012	1	0	1.16282	1.04888	0.305765	0.462467	0	1.62564	2.17941	0.139868	0.801513	0	0.564954	0.46771	0.494042	0.514261	0	-2.77423	11.4314	0.000722128	0.000921186	-1	-2.79095	11.3436
SPATRNAALA.01	I	934665	934738	-	74	SPATRNAALA.01	-1.57829	-6.82937	1.53817	0.21489	1	0	-0.429842	0.039041	0.843367	1	0	-0.248968	0.0133435	0.908038	0.956491	0	0.189098	0.00776459	0.929784	1	0	0.840894	0.254502	0.613923	0.703102	0	-6.82722	2.48706	0.114786	0.77934	0	0.254051	0.045413	0.831247	0.83937	0	-1.9351	3.72945	0.053461	0.0573274	0	-2.97649	7.12663
SPAC1687.17c	I;I;I;I	934941;935747;935860;935943	935668;935812;935899;936081	-;-;-;-	973	SPAC1687.17c	7.83791	-0.286448	0.193816	0.659759	1	0	-0.213247	0.107371	0.743157	1	0	-0.241131	0.137311	0.710969	0.884644	0	0.134612	0.0427615	0.836175	1	0	-0.356208	0.299963	0.583906	0.679201	0	-0.383883	0.348543	0.554939	0.926486	0	0.837474	1.62746	0.202055	0.243961	0	-3.28157	21.336	3.85421e-06	6.69714e-05	-1	-4.01385	29.8145
SPAC1687.18c	I;I;I;I	936188;936453;937760;937928	936371;937719;937891;938157	-;-;-;-	1813	ssl3	9.19532	-0.303438	0.223469	0.636409	1	0	-0.401724	0.390491	0.532041	1	0	-0.518997	0.650302	0.420005	0.871839	0	0.011587	0.000326121	0.985592	1	0	-0.919418	2.02165	0.155071	0.368004	0	-0.405288	0.398708	0.527757	0.925036	0	1.04941	2.61487	0.105866	0.180697	0	-2.81331	16.7907	4.17378e-05	9.51765e-05	-1	-3.54487	24.9572
SPAC1687.19c	I;I;I	938311;939002;939630	938958;939575;939831	-;-;-	1424	qtr1	8.99675	-0.277906	0.187595	0.664926	1	0	-0.0298096	0.0021574	0.962953	1	0	-0.648119	1.01044	0.314798	0.871839	0	0.44194	0.473339	0.491455	1	0	-1.4308	4.78582	0.0286949	0.26577	0	-0.359891	0.314732	0.574791	0.93084	0	1.13476	3.04481	0.0809956	0.17805	0	-2.98055	18.5915	1.61938e-05	6.91292e-05	-1	-3.84529	28.5565
SPNCRNA.697	I	938390	939912	+	1523	SPAC1687.19c-antisense-1	2.47079	-0.490972	0.28919	0.59074	1	0	-0.67798	0.526314	0.468161	1	0	1.04062	1.48511	0.222977	0.871839	0	1.04751	1.47717	0.224218	1	0	0.893677	1.15349	0.28282	0.449383	0	1.02039	1.51042	0.219075	0.859279	0	1.16527	2.21678	0.136518	0.196046	0	-1.89871	5.9121	0.0150373	0.0166731	-1	-1.19689	2.4712
SPAC1687.20c	I	939770	941944	-	2175	mis6	7.43755	-0.331395	0.255374	0.613316	1	0	-0.519406	0.624369	0.429428	1	0	-0.709213	1.15554	0.282392	0.871839	0	0.24607	0.140966	0.707323	1	0	-1.07278	2.62351	0.105291	0.339765	0	-0.297636	0.206908	0.649202	0.942593	0	0.926049	1.96327	0.161164	0.212435	0	-3.26283	20.9233	4.78033e-06	6.69714e-05	-1	-3.58035	24.3641
SPAC1687.21	I;I;I;I;I;I	941942;942215;942451;942615;942727;942805	941989;942296;942573;942680;942748;943335	+;+;+;+;+;+	872	SPAC1687.21	10.3443	-0.0989339	0.0237657	0.877483	1	0	-0.0114838	0.000319505	0.985739	1	0	-0.360052	0.313903	0.575295	0.871839	0	0.166051	0.0669425	0.795842	1	0	-0.278842	0.188422	0.664233	0.74224	0	-0.775283	1.44482	0.229361	0.861729	0	1.23552	3.59144	0.0580779	0.177962	0	-2.44776	13.0568	0.000302192	0.000413646	-1	-3.43485	23.6356
SPAC1687.22c	I;I;I	943265;943741;943961	943692;943904;946909	-;-;-	3541	puf3	9.30349	-0.581434	0.815737	0.366429	1	0	-0.645458	1.00197	0.316834	1	0	-0.54706	0.721987	0.395493	0.871839	0	-0.0921977	0.0206395	0.885765	1	0	-1.39015	4.52078	0.0334856	0.2744	0	-0.39224	0.373051	0.541346	0.925866	0	1.40614	4.62689	0.0314745	0.177962	0	-3.04859	19.3391	1.09444e-05	6.69714e-05	-1	-3.40492	23.3201
SPNCRNA.698	I	946892	947942	-	1051	SPNCRNA.698	5.51333	0.355816	0.264322	0.607167	1	0	0.598579	0.745191	0.388003	1	0	-0.157796	0.0517401	0.820063	0.921821	0	0.324029	0.217554	0.64091	1	0	-0.0351209	0.00256016	0.959646	0.970048	0	-0.510333	0.543459	0.461003	0.914032	0	0.0783399	0.0119298	0.913025	0.917883	0	-2.97187	15.9404	6.5368e-05	0.000123959	-1	-3.28888	18.7761
SPAC222.03c	I;I	947876;948481	948132;948800	-;-	577	tim10	8.67669	-0.0142948	0.00049322	0.982282	1	0	-0.121854	0.0359578	0.849603	1	0	-0.408136	0.401867	0.526127	0.871839	0	0.199361	0.0962225	0.756411	1	0	-0.627512	0.946981	0.330489	0.479831	0	-1.04875	2.61474	0.105875	0.774622	0	1.12345	2.96638	0.0850117	0.17805	0	-2.34086	11.9853	0.000536229	0.000700112	-1	-3.17925	20.6075
SPNCRNA.699	I	948715	949365	+	651	SPNCRNA.699	4.33221	0.529193	0.537389	0.463517	1	0	0.23006	0.101068	0.750552	1	0	-0.096338	0.0173058	0.895339	0.950624	0	0.313863	0.186449	0.665888	1	0	-2.19378	8.2473	0.00408127	0.117569	0	-0.477768	0.440453	0.506904	0.920034	0	1.52987	4.37316	0.0365092	0.177962	0	-2.86494	14.1038	0.00017299	0.000255639	-1	-2.44973	10.6527
SPAC222.19	I;I	949646;949729	949680;950047	+;+	354	tam1	6.99506	-0.384563	0.338065	0.560948	1	0	-0.766999	1.32109	0.250396	1	0	-0.841409	1.59037	0.207274	0.871839	0	-0.207852	0.0985567	0.753569	1	0	-0.870595	1.71041	0.190933	0.391801	0	-1.09786	2.707	0.0999085	0.767145	0	1.09425	2.66642	0.102487	0.179789	0	-2.83586	16.0545	6.15455e-05	0.0001196	-1	-3.19747	19.7623
SPAC222.04c	I	950120	950813	-	694	ies6	8.6037	-0.0469056	0.0053237	0.941835	1	0	0.173948	0.0731921	0.786745	1	0	-0.410939	0.406186	0.523912	0.871839	0	-0.0525642	0.00668133	0.934854	1	0	-0.897536	1.91829	0.166045	0.375077	0	-0.590895	0.840512	0.359251	0.902556	0	1.11772	2.93847	0.0864927	0.178075	0	-2.46054	13.1337	0.000290031	0.000398996	-1	-3.30491	22.0298
SPAC222.05c	I;I	950912;952454	952394;953006	-;-	2036	mss1	8.0584	-0.512339	0.621584	0.430459	1	0	-0.613544	0.887817	0.34607	1	0	-0.563968	0.750806	0.386221	0.871839	0	0.239614	0.136682	0.711602	1	0	-1.11085	2.87077	0.0902018	0.331128	0	-0.310991	0.230628	0.631058	0.94015	0	1.2351	3.52962	0.0602816	0.177962	0	-3.15271	20.1315	7.22945e-06	6.69714e-05	-1	-3.39506	22.7947
SPNCRNA.700	I	951028	952560	+	1533	mss1-antisense-1	3.23388	1.06686	1.92482	0.165326	1	0	0.234579	0.089883	0.764326	1	0	1.4702	3.62853	0.0567968	0.871839	0	1.03524	1.78142	0.181975	1	0	-1.41667	3.13671	0.0765479	0.328703	0	0.789855	1.08006	0.298683	0.887619	0	0.796152	0.874292	0.34977	0.376469	0	-1.68324	4.3506	0.0369959	0.0400416	-1	-1.89045	5.38332
SPAC222.06	I;I	953095;953228	953174;954325	+;+	1178	mak16	9.06773	-0.341802	0.283804	0.594219	1	0	-0.334059	0.271052	0.602627	1	0	-0.744698	1.33102	0.248624	0.871839	0	0.363499	0.320705	0.571185	1	0	-0.877128	1.84414	0.174467	0.379965	0	-0.396489	0.38108	0.537026	0.925713	0	1.157	3.16127	0.0754046	0.17805	0	-2.87376	17.4528	2.94523e-05	8.07958e-05	-1	-3.65726	26.3187
SPAC222.07c	I;I;I;I	954279;955650;956234;956360	955585;956184;956272;956707	-;-;-;-	2229	hri2	8.63156	-0.64823	1.0078	0.31543	1	0	-0.524154	0.658634	0.417043	1	0	-0.676839	1.09672	0.294987	0.871839	0	0.124101	0.0372478	0.846961	1	0	-1.46015	4.95518	0.0260126	0.258679	0	0.113261	0.0311063	0.860003	0.978165	0	1.10674	2.89098	0.0890765	0.17825	0	-3.11991	20.0646	7.48695e-06	6.69714e-05	-1	-3.56133	25.0476
SPATRNAGLU.02	I	957183	957254	+	72	SPATRNAGLU.02	6.86303	-0.0428712	0.00410462	0.948917	1	0	0.221393	0.108547	0.741804	1	0	-0.115904	0.0298459	0.86284	0.936745	0	1.78878	6.81344	0.00904742	0.467426	0	0.943987	1.97003	0.160445	0.370353	0	-2.08074	8.83016	0.00296292	0.184847	0	0.886629	1.75528	0.185215	0.230199	0	-1.5272	5.12932	0.0235249	0.0257951	-1	-1.34089	3.95436
SPAC222.08c	I	957367	958774	-	1408	sno1	9.09957	-0.231218	0.130109	0.718319	1	0	-0.279553	0.190047	0.662877	1	0	-0.149064	0.0539591	0.816312	0.921673	0	0.198496	0.0958972	0.75681	1	0	-1.0428	2.59169	0.107426	0.343358	0	-0.914039	2.00346	0.156941	0.823	0	0.903725	1.93904	0.163772	0.214016	0	-2.7144	15.6974	7.43271e-05	0.000134004	-1	-3.51123	24.4734
SPSNRNA.02	I	959370	959556	-	187	snu2	12.7389	-0.127647	0.0392863	0.842883	1	0	-0.103051	0.025545	0.873017	1	0	-0.453186	0.493405	0.482412	0.871839	0	-0.102717	0.0254544	0.87324	1	0	-0.230035	0.127284	0.721265	0.788094	0	-1.78454	7.19822	0.00729758	0.278953	0	0.00683859	0.000108845	0.991676	0.992877	0	-3.07137	19.3055	1.11386e-05	6.69714e-05	-1	-3.75683	27.1275
SPAC222.09	I;I	959867;960608	960417;962227	+;+	2171	seb1	9.33238	-0.13209	0.0423874	0.836883	1	0	-0.105159	0.0268583	0.869822	1	0	-0.494082	0.588995	0.442808	0.871839	0	0.433908	0.455809	0.499589	1	0	-0.589964	0.839001	0.359683	0.50351	0	0.389964	0.368896	0.543607	0.925866	0	1.03109	2.52173	0.112287	0.183437	0	-3.07646	19.6225	9.43508e-06	6.69714e-05	-1	-3.56752	25.2047
SPAC222.10c	I	962314	964867	-	2554	byr4	8.40544	-0.397758	0.378702	0.538299	1	0	-0.460318	0.506055	0.476852	1	0	-0.724539	1.24236	0.265016	0.871839	0	0.214071	0.109993	0.740152	1	0	-0.826905	1.61974	0.203128	0.39955	0	0.187636	0.0847732	0.77093	0.968661	0	1.24098	3.58982	0.0581345	0.177962	0	-3.29026	21.8609	2.93152e-06	6.69714e-05	-1	-3.64801	25.8678
SPAC222.11	I	966164	967591	+	1428	hem13	9.74716	-0.201374	0.0984385	0.753712	1	0	0.00821592	0.000163935	0.989784	1	0	0.30736	0.229039	0.632237	0.871839	0	-0.389525	0.367074	0.544603	1	0	-1.10587	2.89722	0.0887327	0.331128	0	-0.209741	0.106753	0.743871	0.963237	0	1.1985	3.37336	0.0662584	0.177962	0	-3.13236	20.1674	7.09518e-06	6.69714e-05	-1	-3.43575	23.5831
SPAC222.17	I;I	967583;968030	967958;968302	-;-	649	SPAC222.17	7.23104	-0.79059	1.42056	0.233312	1	0	-0.107326	0.0265797	0.870493	1	0	-0.455673	0.47648	0.490021	0.871839	0	0.229602	0.12151	0.727402	1	0	-0.274128	0.173591	0.67694	0.751738	0	-0.76645	1.34481	0.246188	0.874723	0	1.24949	3.49828	0.0614325	0.177962	0	-2.70174	14.9212	0.000112097	0.000180893	-1	-3.41896	22.396
SPAC222.12c	I	968507	970412	-	1906	atp2	13.4103	-0.520273	0.647421	0.421036	1	0	-0.174489	0.0731482	0.786807	1	0	-0.629422	0.944599	0.331098	0.871839	0	0.0894018	0.0192139	0.889755	1	0	-0.933127	2.0569	0.151518	0.365241	0	-0.612389	0.89542	0.344013	0.902287	0	1.05661	2.62233	0.10537	0.180596	0	-2.57367	14.1278	0.000170804	0.000252634	-1	-3.57824	25.0735
SPAC222.13c	I;I;I;I	970875;971447;972320;972757	971404;972268;972644;973548	-;-;-;-	2469	SPAC222.13c	9.35381	-0.472025	0.538807	0.462928	1	0	-0.238514	0.137916	0.710362	1	0	-0.453666	0.497191	0.480737	0.871839	0	0.102553	0.0255453	0.873016	1	0	-1.11095	2.92514	0.0872095	0.330686	0	0.0272594	0.00180867	0.966077	0.99758	0	1.41778	4.69058	0.0303285	0.177962	0	-2.85205	17.1955	3.37228e-05	8.55687e-05	-1	-3.52661	24.7236
SPNCRNA.701	I	972677	973994	+	1318	SPAC222.13c-antisense-1	4.2658	0.351308	0.232544	0.629644	1	0	0.333286	0.208071	0.648284	1	0	0.178999	0.0598222	0.806777	0.917335	0	0.377681	0.264208	0.607244	1	0	-0.630763	0.742683	0.388803	0.526875	0	-0.499417	0.469959	0.493006	0.920034	0	1.22039	2.80903	0.0937352	0.178757	0	-2.02546	7.57221	0.00592751	0.00679234	-1	-2.39831	10.2877
SPAC222.14c	I;I;I;I	973843;976245;976389;976577	976137;976330;976463;976782	-;-;-;-	2662	sey1	9.32253	-0.445313	0.480078	0.488387	1	0	-0.157694	0.0603529	0.805939	1	0	-0.218936	0.116252	0.733135	0.889968	0	0.312267	0.23659	0.62668	1	0	-1.10396	2.88978	0.0891429	0.331128	0	-0.41485	0.417308	0.518284	0.923013	0	1.40205	4.59029	0.0321535	0.177962	0	-2.94233	18.1794	2.01045e-05	7.1875e-05	-1	-3.36601	22.8369
SPNCRNA.50	I	977075	977568	-	494	prl50	1.09068	0.464711	0.28073	0.596223	1	0	0.614536	0.492972	0.482605	1	0	0.140268	0.0255212	0.873075	0.939539	0	0.494581	0.30722	0.579391	1	0	-0.135922	0.0242637	0.876216	0.906227	0	0.367878	0.191906	0.661335	0.943655	0	-0.129162	0.0205037	0.886139	0.892482	0	-2.7149	9.73268	0.0018102	0.00218446	-1	-2.53617	8.30908
SPAC222.15	I;I;I;I;I	977709;977804;977905;978049;978333	977757;977857;978006;978189;978637	+;+;+;+;+	651	meu13	3.85805	0.0791115	0.0107433	0.917447	1	0	0.487858	0.413983	0.519955	1	0	0.0406636	0.00279724	0.95782	0.980607	0	1.08226	2.04336	0.152872	1	0	0.567145	0.58261	0.445291	0.570515	0	0.556544	0.561524	0.453647	0.914032	0	0.765836	1.039	0.308054	0.33739	0	-2.14322	8.11135	0.0043989	0.00509455	-1	-2.24207	8.70279
SPAC222.18	I;I;I	978722;979120;979215	979021;979176;979643	+;+;+	786	SPAC222.18	7.48171	-0.353111	0.290182	0.590104	1	0	0.00344418	2.84856e-05	0.995742	1	0	-0.576628	0.76875	0.380604	0.871839	0	0.0962518	0.0215852	0.883196	1	0	-0.388994	0.352662	0.55261	0.65496	0	-1.01108	2.34211	0.125919	0.782191	0	1.16978	3.11005	0.0778104	0.17805	0	-2.2809	11.1	0.000863291	0.00108618	-1	-3.14345	19.5756
SPAC222.16c	I;I;I;I;I;I;I	979482;980093;980289;980434;980628;980846;980944	980026;980239;980378;980532;980774;980898;981161	-;-;-;-;-;-;-	1299	csn3	7.56471	-0.304867	0.217418	0.641015	1	0	-0.115891	0.0313521	0.859457	1	0	-0.439292	0.449617	0.502517	0.871839	0	-0.0605495	0.00858376	0.926183	1	0	-1.15786	3.06109	0.0801879	0.328703	0	-0.933751	2.01341	0.155915	0.823	0	1.13532	2.92354	0.087296	0.17825	0	-2.69072	14.9164	0.000112384	0.000181179	-1	-3.45694	22.993
SPAC821.03c	I	981473	983481	-	2009	slf1	8.8901	-0.530789	0.681841	0.408953	1	0	-0.42421	0.436025	0.509047	1	0	-0.757084	1.37664	0.240675	0.871839	0	-0.133141	0.0431201	0.835499	1	0	-1.17746	3.28121	0.0700774	0.323357	0	0.178332	0.0774277	0.780814	0.970587	0	1.37044	4.36242	0.03674	0.177962	0	-2.9892	18.5536	1.65192e-05	6.91292e-05	-1	-3.49458	24.2029
SPAC821.04c	I	983567	987084	-	3518	cid13	8.94697	-0.740415	1.31618	0.251279	1	0	-0.528286	0.671938	0.412377	1	0	-0.957785	2.18409	0.139443	0.871839	0	-0.075742	0.0139262	0.90606	1	0	-0.777572	1.44986	0.228551	0.416365	0	-0.96446	2.22167	0.136086	0.798078	0	1.28831	3.91583	0.0478335	0.177962	0	-3.10458	20.0129	7.69197e-06	6.69714e-05	-1	-3.70359	26.9237
SPSNRNA.03	I	987570	987825	-	256	snu3	14.4732	0.030149	0.00217512	0.962802	1	0	0.392066	0.366667	0.544827	1	0	-0.0485257	0.00563022	0.940187	0.971964	0	0.396126	0.374464	0.540581	1	0	-0.398621	0.378476	0.53842	0.643981	0	-1.14261	3.03194	0.0816403	0.726632	0	0.28063	0.186319	0.665998	0.680507	0	-2.71234	15.3694	8.84063e-05	0.000151185	-1	-3.68372	26.0521
SPAC821.05	I;I;I	988076;988462;988748	988422;988568;989866	+;+;+	1573	tif38	10.6454	-0.269465	0.176594	0.674316	1	0	-0.0400652	0.00391221	0.950127	1	0	-0.343448	0.28624	0.59264	0.871839	0	0.310143	0.233783	0.628733	1	0	-0.810736	1.57919	0.208877	0.406114	0	-0.276066	0.185484	0.666702	0.943655	0	1.01642	2.45694	0.117007	0.185602	0	-2.80847	16.7107	4.35347e-05	9.73899e-05	-1	-3.56303	25.187
SPNCRNA.702	I	990025	991617	-	1593	spn2-antisense-1	3.08312	0.128821	0.0265937	0.870459	1	0	-0.607881	0.556001	0.455876	1	0	0.249691	0.099361	0.752598	0.894843	0	0.910082	1.33473	0.247966	1	0	-0.213777	0.0744033	0.78503	0.83827	0	-0.154371	0.0394951	0.842471	0.977174	0	1.38623	3.31998	0.0684428	0.177962	0	-2.27265	8.67032	0.00323434	0.00379165	-1	-2.00372	6.85336
SPAC821.06	I;I;I;I;I	990192;990339;990472;990712;990856	990289;990413;990600;990793;991889	+;+;+;+;+	1418	spn2	9.09273	-0.268828	0.175528	0.675245	1	0	-0.0547058	0.00726903	0.932056	1	0	-0.390429	0.368876	0.543617	0.871839	0	0.169286	0.069641	0.79186	1	0	-0.469213	0.532896	0.465392	0.585993	0	-0.680181	1.11603	0.290774	0.885309	0	1.12479	2.99907	0.0833124	0.17805	0	-2.87864	17.5079	2.86117e-05	7.98736e-05	-1	-3.63529	26.0884
SPAC821.07c	I	991632	994230	-	2599	moc3	8.8057	-0.129209	0.0404975	0.840511	1	0	0.240141	0.139936	0.708344	1	0	-0.478947	0.552697	0.457218	0.871839	0	0.495474	0.592716	0.441371	1	0	-0.676377	1.10022	0.294219	0.454906	0	-0.377679	0.345782	0.556511	0.92652	0	0.805349	1.55387	0.212565	0.252232	0	-2.9999	18.8098	1.44424e-05	6.81793e-05	-1	-3.87024	28.8973
SPNCRNA.703	I	993887	995063	+	1177	SPNCRNA.703	6.21832	0.0709588	0.0112143	0.915664	1	0	1.23992	3.30156	0.069214	1	0	-0.764729	1.25714	0.262193	0.871839	0	-0.102466	0.0225644	0.880595	1	0	-0.175954	0.0677563	0.794632	0.845519	0	-1.25022	3.33227	0.067933	0.699752	0	0.846759	1.31117	0.252183	0.287383	0	-1.5636	4.71644	0.0298756	0.032516	-1	-2.65207	12.345
SPAC821.08c	I	994941	997625	-	2685	slp1	8.87936	-0.680049	1.10876	0.292351	1	0	0.303043	0.222984	0.636776	1	0	-0.443083	0.469718	0.493117	0.871839	0	0.739314	1.30905	0.252567	1	0	-0.437659	0.460444	0.497417	0.610394	0	-0.342931	0.284074	0.594044	0.931374	0	0.616913	0.909413	0.34027	0.367561	0	-2.97534	18.4856	1.71193e-05	6.9371e-05	-1	-3.71284	26.9023
SPNCRNA.163	I	998045	998413	+	369	SPNCRNA.163	-0.77268	-1.09595	0.345512	0.556665	1	0	-7.69623	2.86423	0.0905691	1	0	-0.126314	0.00604174	0.938044	0.971014	0	1.6108	1.37488	0.240975	1	0	1.72149	1.9118	0.166763	0.37534	0	-2.1898	1.41795	0.233741	0.867107	0	2.25838	5.45468	0.019516	0.177962	0	-1.41636	2.17206	0.140538	0.147007	0	-3.30074	8.48875
SPAC821.09	I	998686	1002361	+	3676	eng1	9.81844	-1.25541	3.70043	0.0543986	1	0	-0.19028	0.0877038	0.767117	1	0	-0.996534	2.34362	0.125797	0.871839	0	0.824652	1.62664	0.202169	1	0	-1.14388	3.07585	0.0794633	0.328703	0	-0.605093	0.87937	0.348374	0.902287	0	1.10306	2.84325	0.0917584	0.178418	0	-1.41763	4.6606	0.0308624	0.0335458	-1	-2.36872	12.1231
SPAC821.10c	I	1002838	1003600	-	763	sod1	12.3257	-0.540226	0.701554	0.402262	1	0	-0.155585	0.0583693	0.809092	1	0	-0.863094	1.77434	0.182846	0.871839	0	-0.281688	0.191644	0.661552	1	0	-1.11078	2.91151	0.0879496	0.330925	0	-1.29223	3.91559	0.0478403	0.637838	0	0.986232	2.30447	0.129002	0.191373	0	-2.38147	12.3274	0.000446365	0.000591427	-1	-3.2073	20.9346
SPNCRNA.164	I	1005499	1005710	+	212	SPNCRNA.164	-1.22034	2.32617	3.57653	0.0586016	1	0	1.62169	1.52061	0.217527	1	0	0.39624	0.0736414	0.786107	0.910425	0	1.54499	1.27676	0.258502	1	0	1.87989	2.38613	0.122416	0.351577	0	1.62128	1.73427	0.187866	0.841722	0	1.38388e-06	-3.55271e-15	1	1	0	5.49705	1.89987	0.168093	0.175137	0	6.35313	3.18131
SPAC821.11	I	1006259	1008003	+	1745	pro1	9.74088	-0.356527	0.308105	0.578846	1	0	-0.287139	0.199904	0.654798	1	0	-0.507585	0.621252	0.430583	0.871839	0	0.128979	0.0403903	0.840719	1	0	-1.24337	3.64179	0.0563464	0.314244	0	-0.780443	1.46181	0.226643	0.861729	0	0.973755	2.24587	0.133971	0.194032	0	-3.0026	18.7284	1.50724e-05	6.85041e-05	-1	-3.92414	29.3823
SPAC821.12	I;I;I	1008215;1008849;1009069	1008581;1009023;1010318	+;+;+	1792	orb6	9.67315	-0.236654	0.135853	0.712439	1	0	-0.174436	0.0737718	0.785922	1	0	-0.433887	0.454974	0.499983	0.871839	0	0.30673	0.227903	0.633083	1	0	-0.727796	1.27175	0.259438	0.436771	0	-0.566096	0.77399	0.378985	0.908282	0	1.06694	2.69874	0.100428	0.179056	0	-2.99181	18.6623	1.56034e-05	6.89194e-05	-1	-3.51356	24.5596
SPAC821.13c	I	1010343	1015415	-	5073	dnf1	10.4824	-0.435073	0.458808	0.498181	1	0	-0.405015	0.397439	0.528415	1	0	-0.548938	0.727961	0.393545	0.871839	0	0.214438	0.111793	0.738112	1	0	-1.31952	4.09328	0.0430539	0.293219	0	-0.0594827	0.00861235	0.92606	0.990417	0	1.0963	2.85267	0.0912225	0.178418	0	-3.18636	20.8574	4.94779e-06	6.69714e-05	-1	-3.44856	23.84
SPNCRNA.220	I	1015475	1015830	+	356	SPNCRNA.220	0.58725	-0.363493	0.0517275	0.820084	1	0	1.59513	1.51352	0.218602	1	0	1.35083	1.01878	0.312808	0.871839	0	1.68481	1.60639	0.205	1	0	1.05954	0.686374	0.4074	0.53938	0	-2.42034	1.75105	0.185745	0.841722	0	-0.209811	0.0681105	0.794108	0.803955	0	-2.79696	11.919	0.000555647	0.000723753	-1	-3.59543	17.7439
SPAC139.01c	I;I;I	1016103;1016730;1018869	1016669;1018827;1019031	-;-;-	2828	ath2	9.39278	-0.453407	0.497638	0.48054	1	0	-0.780556	1.46142	0.226704	1	0	-0.460053	0.511176	0.47463	0.871839	0	0.266787	0.172745	0.677683	1	0	-1.2737	3.81878	0.0506811	0.308614	0	-0.394775	0.378024	0.538663	0.925866	0	1.31155	4.03084	0.0446756	0.177962	0	-3.24036	21.4441	3.64294e-06	6.69714e-05	-1	-3.41964	23.4335
SPNCRNA.704	I	1018733	1021093	+	2361	oac1-antisense-1	4.0084	-0.329511	0.180214	0.67119	1	0	1.06899	1.97806	0.159595	1	0	0.558268	0.535859	0.464154	0.871839	0	1.27928	2.81419	0.093434	1	0	0.365851	0.237884	0.625739	0.711727	0	0.981901	1.72781	0.18869	0.841722	0	0.960339	1.73487	0.18779	0.232296	0	-1.98753	7.30127	0.0068906	0.0078497	-1	-3.17272	16.6633
SPAC139.02c	I	1019248	1020838	-	1591	oac1	10.0119	-0.313176	0.237682	0.625885	1	0	-0.0268081	0.00174242	0.966704	1	0	-0.315997	0.241754	0.622942	0.871839	0	-0.120356	0.0351416	0.851299	1	0	-0.846438	1.71378	0.190496	0.391761	0	-0.904993	1.95753	0.161778	0.827431	0	0.890447	1.88578	0.169679	0.218262	0	-2.87764	17.3907	3.0431e-05	8.18382e-05	-1	-3.86997	28.7473
SPAC139.03	I;I;I	1021695;1022847;1023836	1022807;1023794;1024135	+;+;+	2361	toe2	8.38776	-0.618823	0.913596	0.339162	1	0	-0.361862	0.31318	0.575735	1	0	-0.933619	2.05273	0.151933	0.871839	0	0.100798	0.0244225	0.875815	1	0	-0.699647	1.16464	0.280506	0.448388	0	-0.781854	1.45536	0.22767	0.861729	0	1.09212	2.80197	0.0941488	0.178757	0	-2.95214	18.0994	2.09666e-05	7.28697e-05	-1	-3.91689	29.1747
SPAC139.04c	I	1024002	1025903	-	1902	fap2	8.49846	-0.401439	0.387112	0.533821	1	0	-0.237639	0.135952	0.712339	1	0	-0.492694	0.581526	0.445715	0.871839	0	0.144035	0.0499744	0.823108	1	0	-0.305033	0.224028	0.635988	0.719922	0	-0.257618	0.160174	0.688997	0.951606	0	1.03734	2.54024	0.110978	0.183098	0	-2.87132	17.3046	3.18408e-05	8.32594e-05	-1	-3.81018	27.9667
SPNCRNA.705	I	1025199	1025635	+	437	fap2-antisense-1	0.955656	-1.04171	0.92691	0.335667	1	0	-0.575052	0.317946	0.572844	1	0	2.0532	5.19791	0.022614	0.787087	0	-0.0462118	0.00191675	0.965079	1	0	0.666542	0.542066	0.461578	0.583244	0	-0.305897	0.106624	0.744021	0.963237	0	1.12762	1.41598	0.234067	0.271679	0	-0.282478	0.105871	0.744894	0.750569	0	0.545114	0.414544
SPAC139.05	I	1027811	1029993	+	2183	SPAC139.05	4.59474	-1.64743	4.15505	0.0415105	1	0	-2.74365	9.54153	0.00200874	0.237211	0	-0.978153	1.53223	0.215778	0.871839	0	-0.784253	0.991099	0.319474	1	0	-2.27199	8.06469	0.00451363	0.122895	0	0.871815	1.39953	0.236802	0.86847	0	2.75456	13.5605	0.000230995	0.0229006	1	-3.06479	16.2734	5.48279e-05	0.000111507	-1	-2.88701	14.5595
SPNCRNA.706	I	1028239	1030659	-	2421	SPNCRNA.706	6.93969	-0.47536	0.51125	0.474598	1	0	-0.11292	0.0288919	0.865029	1	0	0.147841	0.0498379	0.823346	0.922532	0	0.572934	0.743109	0.388667	1	0	-0.910061	1.85339	0.17339	0.379657	0	0.71752	1.16921	0.279564	0.881093	0	1.06356	2.43763	0.118455	0.186015	0	-2.16085	9.65676	0.00188656	0.00227246	-1	-2.49276	12.4569
SPAC139.06	I;I;I;I;I;I	1030125;1030338;1030503;1030811;1030998;1031418	1030287;1030441;1030721;1030926;1031361;1031941	+;+;+;+;+;+	1490	hat1	8.50687	-0.334849	0.269941	0.603371	1	0	-0.258931	0.16137	0.687898	1	0	-0.580905	0.806428	0.369178	0.871839	0	0.195731	0.0923529	0.761207	1	0	-0.977676	2.26337	0.132466	0.356138	0	-0.715288	1.2246	0.268459	0.879617	0	1.24557	3.61324	0.0573214	0.177962	0	-2.46974	13.1909	0.000281311	0.000388455	-1	-3.22501	21.0511
SPNCRNA.707	I	1031904	1033018	-	1115	crn1-antisense-1	1.74668	-0.0334741	0.0015015	0.96909	1	0	0.39022	0.187048	0.665385	1	0	1.58357	3.41749	0.0645089	0.871839	0	0.580496	0.417034	0.518421	1	0	0.0766553	0.00785025	0.929399	0.945847	0	1.5869	3.58788	0.0582023	0.677627	0	1.72438	2.67347	0.102033	0.179645	0	0.337568	0.124139	0.724588	0.730665	0	0.206993	0.0467115
SPAC23C4.02	I;I;I;I;I	1032085;1032258;1032359;1032628;1032766	1032215;1032310;1032586;1032716;1034167	+;+;+;+;+	1903	crn1	9.39672	-0.558112	0.750625	0.386278	1	0	-0.177042	0.0760492	0.782725	1	0	-0.708392	1.19649	0.274024	0.871839	0	0.407022	0.400764	0.526695	1	0	-1.01778	2.45858	0.116885	0.348903	0	0.360701	0.315225	0.574491	0.93084	0	1.08248	2.77086	0.0959948	0.178757	0	-3.17778	20.7328	5.28047e-06	6.69714e-05	-1	-3.71881	26.9738
SPAC23C4.03	I	1034296	1035992	+	1697	hrk1	10.0409	-0.395998	0.378782	0.538256	1	0	-0.358298	0.310717	0.577241	1	0	-0.531436	0.679693	0.409692	0.871839	0	0.444569	0.477565	0.489527	1	0	-1.07427	2.73457	0.0981982	0.335475	0	-0.00576249	8.09169e-05	0.992823	1	0	1.18486	3.30628	0.0690155	0.177962	0	-3.19194	20.8572	4.94841e-06	6.69714e-05	-1	-3.59351	25.4476
SPAC23C4.04c	I;I	1036033;1036397	1036343;1036508	+;+	423	SPAC23C4.04c	6.92495	-0.46955	0.494323	0.482005	1	0	0.605274	0.825316	0.363631	1	0	-0.0997427	0.0224188	0.880978	0.944079	0	-0.328902	0.24171	0.622974	1	0	0.383407	0.333206	0.563778	0.663501	0	-1.17132	3.025	0.0819901	0.727786	0	1.15837	2.99642	0.0834487	0.17805	0	-2.47183	12.6298	0.000379636	0.000510582	-1	-3.29513	20.8648
SPAC23C4.05c	I;I	1036639;1038116	1038061;1038267	-;-	1575	SPAC23C4.05c	9.15052	-1.06975	2.71575	0.099362	1	0	-0.514368	0.637618	0.424575	1	0	-1.05723	2.65361	0.103315	0.871839	0	-0.132426	0.0426329	0.836418	1	0	-1.39908	4.58281	0.0322941	0.273489	0	-0.471343	0.538204	0.463178	0.914032	0	1.45995	4.98153	0.0256193	0.177962	0	-2.5291	13.8756	0.000195313	0.000282999	-1	-3.26194	21.7441
SPAC23C4.07	I	1038379	1041195	+	2817	tht2	6.11213	-0.501574	0.542817	0.461268	1	0	-0.365691	0.287074	0.592102	1	0	-0.525256	0.590596	0.442189	0.871839	0	0.143599	0.0448173	0.83234	1	0	-0.747617	1.2047	0.272383	0.442679	0	-0.919883	1.81973	0.177346	0.837914	0	0.94997	1.93586	0.164119	0.214016	0	-2.95329	16.5834	4.65578e-05	0.000100903	-1	-3.24549	19.4772
SPAC23C4.06c	I	1038515	1042027	-	3513	SPAC23C4.06c	7.77209	-0.400245	0.377112	0.539153	1	0	-0.684334	1.09203	0.296023	1	0	-0.26438	0.163481	0.685972	0.879305	0	0.393494	0.364711	0.545902	1	0	-1.23585	3.49594	0.0615195	0.316845	0	0.182647	0.0790533	0.778584	0.969456	0	0.888702	1.80483	0.17913	0.225463	0	-2.64197	14.4494	0.000143973	0.000220065	-1	-3.46568	23.1424
SPAC23C4.08	I;I;I	1041414;1041673;1042070	1041598;1041745;1043083	+;+;+	1272	rho3	9.79948	-0.254652	0.157321	0.691635	1	0	-0.239048	0.138496	0.709781	1	0	-0.516273	0.643005	0.422625	0.871839	0	-0.0406086	0.00400225	0.949557	1	0	-1.09379	2.83554	0.0922001	0.331128	0	-0.865757	1.79506	0.18031	0.840497	0	1.15316	3.13791	0.076492	0.17805	0	-2.53554	13.8861	0.000194233	0.000281618	-1	-3.34938	22.6096
SPAC23C4.09c	I;I;I;I;I	1041980;1043382;1043596;1043720;1044001	1043264;1043512;1043671;1043789;1044240	-;-;-;-;-	1802	SPAC23C4.09c	8.69592	-0.043394	0.00456675	0.946122	1	0	-0.0872409	0.0184428	0.891976	1	0	-0.575357	0.796499	0.372142	0.871839	0	0.0326112	0.00257751	0.959509	1	0	-0.584232	0.822427	0.364471	0.507399	0	-0.851144	1.73326	0.187995	0.841722	0	1.10868	2.90128	0.0885091	0.17825	0	-2.58918	14.43	0.000145465	0.000221802	-1	-3.36788	22.832
SPAC23C4.10	I	1044844	1046788	+	1945	sec2	7.63277	-0.697343	1.12446	0.28896	1	0	-0.479767	0.534194	0.464849	1	0	-0.61531	0.876212	0.349241	0.871839	0	0.593739	0.820801	0.364946	1	0	-0.719125	1.19906	0.27351	0.443394	0	-0.742259	1.27951	0.25799	0.877889	0	1.22424	3.43407	0.0638646	0.177962	0	-3.07599	19.11	1.23397e-05	6.69714e-05	-1	-3.61664	25.0747
SPNCRNA.708	I	1046859	1048934	-	2076	atp18-antisense-1	5.55754	-0.213332	0.0957681	0.756968	1	0	-0.87401	1.55957	0.211729	1	0	-1.20253	2.91136	0.0879578	0.871839	0	-0.323289	0.217547	0.640915	1	0	-1.74959	6.07314	0.0137253	0.215351	0	-0.309387	0.200791	0.654083	0.943655	0	1.20122	2.96172	0.0852574	0.17805	0	-2.52656	12.152	0.00049035	0.000644926	-1	-3.40271	20.3479
SPAC23C4.11	I;I;I	1047065;1047435;1047530	1047385;1047485;1047741	+;+;+	584	atp18	8.17322	-0.0961066	0.022003	0.882079	1	0	0.066156	0.0104398	0.918618	1	0	-0.31826	0.240885	0.623567	0.871839	0	0.112844	0.0304191	0.861543	1	0	-0.340908	0.276739	0.598846	0.691371	0	-1.42987	4.69301	0.0302856	0.532656	0	0.722766	1.23477	0.266481	0.299751	0	-2.46946	13.0909	0.000296738	0.000407123	-1	-3.47054	23.7258
SPAC23C4.12	I;I;I	1048957;1049365;1050175	1049198;1050088;1051136	+;+;+	1928	hhp2	9.07672	-0.511084	0.632235	0.426537	1	0	-0.366121	0.324565	0.568877	1	0	-0.543426	0.71293	0.398473	0.871839	0	0.33569	0.273667	0.600883	1	0	-1.07278	2.73672	0.098066	0.335475	0	-0.811642	1.58406	0.208176	0.852104	0	1.03174	2.53639	0.111249	0.183098	0	-3.07446	19.6272	9.41216e-06	6.69714e-05	-1	-3.59729	25.6282
SPAC23C4.13	I;I;I	1051665;1051783;1051971	1051739;1051921;1052724	+;+;+	968	bet1	8.51362	-0.323837	0.252584	0.615262	1	0	-0.283692	0.193194	0.660271	1	0	-0.379306	0.345259	0.556809	0.871839	0	0.264595	0.168714	0.681258	1	0	-0.57818	0.800749	0.370869	0.511589	0	-0.79349	1.50238	0.220306	0.860854	0	1.05256	2.61254	0.106022	0.180748	0	-2.60021	14.4753	0.000142006	0.000217987	-1	-3.347	22.5175
SPAC23C4.14	I;I;I;I	1052875;1053244;1053720;1054346	1053167;1053676;1054254;1054468	+;+;+;+	1384	alg1	8.02847	-0.269103	0.172486	0.677912	1	0	-1.04472	2.53831	0.111113	1	0	-0.446592	0.472464	0.491856	0.871839	0	-0.0933841	0.0207486	0.885466	1	0	-1.33395	4.09856	0.0429197	0.293104	0	-0.454285	0.491108	0.483434	0.920034	0	1.11748	2.8876	0.089264	0.17825	0	-3.39783	22.748	1.84694e-06	6.69714e-05	-1	-3.85989	28.0637
SPAC23C4.15	I;I;I	1054665;1054874;1055168	1054809;1054956;1055906	+;+;+	967	rpb5	9.09912	-0.123308	0.0370045	0.847456	1	0	-0.606941	0.889487	0.345616	1	0	-0.928065	2.05684	0.151524	0.871839	0	0.361191	0.316465	0.57374	1	0	-0.321694	0.251246	0.616199	0.704147	0	-0.266497	0.172814	0.677623	0.947223	0	0.813856	1.58202	0.20847	0.248937	0	-2.80166	16.646	4.50448e-05	9.88653e-05	-1	-3.53447	24.8081
SPAC23C4.16c	I	1055849	1057578	-	1730	atg15	9.10038	-0.715416	1.23269	0.266884	1	0	-0.382062	0.352658	0.552612	1	0	-0.747806	1.34319	0.246472	0.871839	0	-0.210362	0.107436	0.743082	1	0	-1.15163	3.14228	0.0762871	0.328703	0	-0.890557	1.90244	0.167805	0.829178	0	1.33852	4.21171	0.0401458	0.177962	0	-2.74275	16.0563	6.14874e-05	0.000119523	-1	-3.62365	25.9692
SPNCRNA.709	I	1057647	1058238	-	592	SPNCRNA.709	4.67406	-0.36767	0.26951	0.603661	1	0	0.676398	0.918406	0.337894	1	0	-0.853119	1.42712	0.232235	0.871839	0	-0.969965	1.79573	0.18023	1	0	-1.61801	5.00015	0.0253451	0.257064	0	-0.92824	1.71931	0.189782	0.841722	0	0.935914	1.40655	0.235631	0.273133	0	-1.94086	6.34419	0.0117766	0.013181	-1	-2.30359	8.53935
SPAC23C4.17	I;I;I;I;I;I	1057701;1058465;1058623;1059838;1060143;1060709	1058415;1058514;1059777;1060104;1060670;1061166	+;+;+;+;+;+	3173	trm402	9.39714	-0.0823448	0.016478	0.897859	1	0	-0.110175	0.0294866	0.86366	1	0	-0.49229	0.584239	0.444656	0.871839	0	0.277705	0.187001	0.665424	1	0	-0.838272	1.68238	0.194608	0.394564	0	-0.0590746	0.00848977	0.926587	0.990417	0	1.1063	2.88904	0.0891841	0.17825	0	-3.01609	18.9345	1.35284e-05	6.76796e-05	-1	-3.5098	24.4863
SPAC23C4.18c	I;I;I	1058646;1062631;1062796	1062564;1062738;1063306	-;-;-	4538	rad4	8.05485	-0.218659	0.113491	0.736204	1	0	-0.345173	0.282164	0.595286	1	0	-0.273594	0.1775	0.67353	0.877304	0	0.692918	1.13199	0.287352	1	0	-0.678928	1.0858	0.297403	0.456529	0	0.016059	0.000613085	0.980246	0.998812	0	1.21735	3.42773	0.0641103	0.177962	0	-2.91944	17.5942	2.73427e-05	7.89594e-05	-1	-3.3407	22.1595
SPNCRNA.166	I	1063021	1063448	+	428	SPNCRNA.166	0.113678	-0.599413	0.278711	0.597548	1	0	1.2799	1.6192	0.203203	1	0	0.770615	0.554931	0.45631	0.871839	0	1.02538	0.977113	0.322913	1	0	1.24879	1.68363	0.194442	0.394564	0	-0.540295	0.270063	0.603289	0.934227	0	2.14881	4.39825	0.0359759	0.177962	0	-1.30644	1.72771	0.188703	0.196148	0	-1.56183	2.33679
SPAC23C4.19	I	1063729	1066954	+	3226	spt5	10.2638	-0.737649	1.30637	0.253053	1	0	-0.279545	0.189528	0.663309	1	0	-0.526304	0.667392	0.413962	0.871839	0	0.266806	0.172496	0.677903	1	0	-0.899261	1.9302	0.164737	0.374237	0	0.0767545	0.0142729	0.904904	0.989426	0	1.26336	3.75243	0.0527309	0.177962	0	-3.14485	20.3896	6.31718e-06	6.69714e-05	-1	-3.6878	26.6509
SPAC1A6.01c	I;I	1066192;1067773	1067718;1070006	-;-	3761	SPAC1A6.01c	8.40252	-0.422675	0.427948	0.512997	1	0	-0.222239	0.118536	0.730628	1	0	-0.324128	0.251915	0.61573	0.871839	0	0.322423	0.249488	0.617436	1	0	-0.770262	1.41032	0.235003	0.419679	0	0.301942	0.219449	0.63946	0.94015	0	1.15454	3.11233	0.0777018	0.17805	0	-2.76408	16.0985	6.01303e-05	0.00011796	-1	-3.11199	19.7833
SPAC1A6.02	I	1068668	1070235	+	1568	SPAC1A6.02	8.89544	-0.300958	0.219932	0.639092	1	0	-0.267651	0.173892	0.676676	1	0	-0.66049	1.04896	0.305748	0.871839	0	0.108123	0.0283988	0.866175	1	0	-1.07473	2.74711	0.0974304	0.335003	0	-0.211673	0.109018	0.741265	0.963237	0	1.22101	3.49296	0.0616303	0.177962	0	-2.62371	14.7796	0.000120838	0.000192092	-1	-3.6598	26.2082
SPAC1A6.03c	I	1069923	1072343	-	2421	SPAC1A6.03c	10.4983	-0.461282	0.515708	0.472678	1	0	-0.318259	0.245986	0.619916	1	0	-0.125408	0.0382495	0.844943	0.930271	0	-0.0531367	0.00687081	0.933939	1	0	-1.21648	3.49743	0.0614642	0.316845	0	-0.0049112	5.85908e-05	0.993893	1	0	1.0973	2.85423	0.0911341	0.178418	0	-2.59476	14.5191	0.000138744	0.000213872	-1	-3.19257	20.9046
SPAC1A6.11	I	1073171	1074075	+	905	SPAC1A6.11	2.58264	-0.145363	0.0350958	0.851395	1	0	0.283816	0.134568	0.713742	1	0	-3.80492e-05	6.69312e-07	0.999347	1	0	-0.247135	0.09703	0.755423	1	0	-0.376444	0.240149	0.624099	0.710664	0	-0.478735	0.388176	0.53326	0.925539	0	-0.34585	0.122288	0.726566	0.738175	0	-1.85489	4.68798	0.0303744	0.0330263	-1	-1.67982	3.87911
SPAC1A6.04c	I	1074331	1077514	-	3184	plb1	13.1484	-0.852295	1.72149	0.189501	1	0	-0.387929	0.360781	0.548073	1	0	-0.636333	0.964611	0.326028	0.871839	0	-0.583065	0.812948	0.36725	1	0	-1.3759	4.38767	0.0361998	0.278635	0	-0.00663453	0.000105576	0.991802	1	0	2.10655	9.83343	0.00171368	0.0899411	0	-2.67488	15.1703	9.82359e-05	0.000163389	-1	-2.94923	17.9782
SPAC1A6.05c	I;I;I	1079635;1080659;1081471	1080606;1081433;1081713	-;-;-	1990	ptl3	8.61157	-0.439842	0.466448	0.494626	1	0	-0.448616	0.485044	0.486147	1	0	-0.532438	0.681255	0.409155	0.871839	0	0.305602	0.22579	0.634663	1	0	-0.784412	1.47237	0.224973	0.415534	0	-0.262367	0.16664	0.683116	0.949574	0	1.35621	4.26695	0.0388606	0.177962	0	-3.04607	19.1672	1.19756e-05	6.69714e-05	-1	-3.45626	23.7144
SPNCRNA.710	I	1081802	1083525	+	1724	meu31-antisense-1	4.83714	0.243293	0.117854	0.731374	1	0	-1.10956	2.29427	0.129853	1	0	0.255197	0.128987	0.719484	0.88917	0	0.518876	0.531304	0.466059	1	0	-1.25623	3.024	0.082041	0.328703	0	0.433525	0.379009	0.538134	0.925713	0	1.61975	5.01941	0.0250647	0.177962	0	-2.58248	12.0926	0.000506234	0.00066373	-1	-2.43324	10.8476
SPAC1A6.06c	I;I	1081916;1083194	1083142;1083616	-;-	1650	meu31	6.52156	0.531111	0.620656	0.430804	1	0	1.16886	2.94611	0.0860846	1	0	-0.373528	0.303809	0.581504	0.871839	0	0.104137	0.0237468	0.877531	1	0	0.802722	1.41378	0.23443	0.41945	0	-0.627999	0.866311	0.351979	0.902556	0	1.26243	3.45373	0.0631091	0.177962	0	-2.26605	10.5294	0.00117491	0.00145364	-1	-3.35483	20.9534
SPAC1A6.07	I	1084068	1086426	+	2359	sle1	7.86582	-0.822783	1.57565	0.209388	1	0	-0.227044	0.121741	0.727154	1	0	-0.626293	0.917865	0.338036	0.871839	0	0.206014	0.10029	0.751482	1	0	-0.908969	1.92095	0.165752	0.374741	0	0.0676068	0.0108446	0.91706	0.989862	0	0.815735	1.5532	0.212664	0.252234	0	-3.07563	19.2282	1.15987e-05	6.69714e-05	-1	-3.76511	26.9641
SPAC1A6.08c	I	1086242	1087505	-	1264	mug125	6.38407	0.282061	0.175474	0.675292	1	0	-0.0913724	0.0184118	0.892066	1	0	0.0325262	0.00234522	0.961376	0.981648	0	0.522524	0.598388	0.439194	1	0	-0.639438	0.895055	0.344111	0.49111	0	-0.138312	0.0423619	0.836931	0.977174	0	1.38374	4.09273	0.0430681	0.177962	0	-2.95531	16.8366	4.07404e-05	9.36448e-05	-1	-3.35909	20.8362
SPAC1A6.09c	I;I	1087443;1089307	1089044;1089673	-;-	1969	lag1	10.2272	-0.0659059	0.0105562	0.918167	1	0	0.0363695	0.00321533	0.954781	1	0	-0.226597	0.124378	0.724334	0.889303	0	0.172676	0.0723834	0.787898	1	0	-0.75763	1.37777	0.240481	0.423656	0	-0.141842	0.0488952	0.824997	0.975156	0	0.959401	2.187	0.139181	0.198027	0	-3.00286	18.7522	1.48854e-05	6.81793e-05	-1	-3.67091	26.3947
SPAC1A6.10	I	1090678	1092303	+	1626	tcd1	9.44628	-0.239184	0.138826	0.709451	1	0	0.0309116	0.00232344	0.961555	1	0	-0.39124	0.370027	0.54299	0.871839	0	0.317404	0.244168	0.621212	1	0	-1.17769	3.27721	0.0702483	0.323357	0	-0.0837655	0.0170649	0.896066	0.987003	0	0.925173	2.03587	0.153626	0.206745	0	-2.87002	17.3384	3.12799e-05	8.25483e-05	-1	-3.84504	28.4997
SPAC30D11.14c	I	1092387	1094379	+	1993	SPAC30D11.14c	8.95068	-0.387357	0.363308	0.546675	1	0	0.0900275	0.0196881	0.888412	1	0	-0.361471	0.315983	0.574032	0.871839	0	0.541434	0.708161	0.400055	1	0	-0.655445	1.03335	0.309373	0.465265	0	0.152245	0.056262	0.812505	0.972118	0	1.27167	3.80516	0.0510949	0.177962	0	-3.07192	19.5887	9.60338e-06	6.69714e-05	-1	-3.60702	25.7216
SPAC30D11.13	I;I;I;I;I;I	1094262;1094616;1094745;1094897;1095142;1095328	1094560;1094695;1094854;1094920;1095274;1095547	-;-;-;-;-;-	866	hus5	8.3802	-0.20647	0.102289	0.7491	1	0	-0.0812788	0.0158475	0.899821	1	0	-0.217864	0.11363	0.736049	0.891319	0	0.297284	0.211765	0.645388	1	0	-0.531715	0.675206	0.411242	0.54304	0	-0.507443	0.616447	0.432371	0.913683	0	0.869272	1.78989	0.180939	0.227049	0	-2.9154	17.7066	2.57737e-05	7.71686e-05	-1	-3.82215	28.0526
SPATRNASER.01	I	1096369	1096466	+	98	SPATRNASER.01	7.87392	-0.0701893	0.0116949	0.913882	1	0	0.620715	0.908072	0.340627	1	0	-0.378981	0.338702	0.56058	0.871839	0	0.379964	0.340876	0.559324	1	0	-0.160087	0.0608425	0.805169	0.853572	0	-1.99017	8.72173	0.00314439	0.186345	0	1.13776	2.85599	0.0910344	0.178418	0	-1.73154	6.56659	0.0103911	0.0116765	-1	-1.96005	8.18885
SPATRNAMET.01	I	1096474	1096545	+	72	SPATRNAMET.01	0.528888	-0.325378	0.141757	0.706541	1	0	0.834005	0.997215	0.317985	1	0	0.243434	0.0834381	0.772691	0.903423	0	0.292897	0.11499	0.734533	1	0	-1.29593	2.22114	0.136132	0.356138	0	-1.65611	3.50332	0.0612459	0.69234	0	-0.42599	0.0902569	0.763851	0.774627	0	-2.88226	5.93165	0.0148713	0.0165034	-1	-4.89721	11.3638
SPAC30D11.12	I;I;I	1096764;1097012;1097248	1096924;1097198;1097387	-;-;-	488	rpl3802	11.2458	0.0578595	0.00813665	0.928126	1	0	-0.101337	0.0249448	0.874505	1	0	-0.405519	0.39829	0.527974	0.871839	0	0.0873806	0.0185646	0.891622	1	0	-1.07608	2.75139	0.0971696	0.334853	0	-1.20605	3.43858	0.0636903	0.697446	0	1.04598	2.5971	0.107059	0.181441	0	-2.58861	14.4335	0.000145193	0.000221491	-1	-3.23289	21.2873
SPAC30D11.11	I	1097449	1099554	-	2106	SPAC30D11.11	9.94102	-0.558235	0.751478	0.386009	1	0	-0.369005	0.32962	0.565883	1	0	-0.349502	0.294951	0.587065	0.871839	0	0.410084	0.406917	0.523538	1	0	-1.134	3.04042	0.0812147	0.328703	0	-0.0274642	0.00183365	0.965844	0.99758	0	1.0008	2.37519	0.123277	0.188449	0	-2.99685	18.6721	1.55238e-05	6.89194e-05	-1	-3.59594	25.4939
SPAC30D11.10	I	1099489	1101583	-	2095	rad52	7.80348	-0.82726	1.58334	0.208281	1	0	-0.242374	0.137855	0.710423	1	0	-0.178759	0.0748185	0.784446	0.909454	0	0.559281	0.732778	0.391984	1	0	-1.23322	3.47359	0.0623558	0.317933	0	0.426586	0.42865	0.512652	0.921659	0	1.60424	5.78926	0.0161244	0.177962	0	-3.13256	19.7862	8.6605e-06	6.69714e-05	-1	-3.2319	20.7598
SPNCRNA.711	I	1099991	1101663	+	1673	rad52-antisense-1	6.29533	-0.0819781	0.0146582	0.903635	1	0	0.0693945	0.0105046	0.918366	1	0	-0.537041	0.619575	0.431205	0.871839	0	1.01286	2.21301	0.136851	1	0	-0.669115	0.970435	0.324572	0.476764	0	0.194161	0.0825615	0.773856	0.969398	0	0.484311	0.510666	0.474851	0.495845	0	-3.11516	18.3476	1.84048e-05	7.01952e-05	-1	-4.14395	29.4206
SPNCRNA.712	I	1101649	1103816	+	2168	cwf19-antisense-1	6.42231	0.531157	0.618805	0.431492	1	0	-1.11179	2.59697	0.107068	1	0	0.312384	0.214524	0.643244	0.872897	0	0.608297	0.808429	0.368585	1	0	-0.983473	2.08168	0.149076	0.364608	0	0.240326	0.127972	0.720544	0.959769	0	1.54426	5.03365	0.0248595	0.177962	0	-2.23535	10.0919	0.0014892	0.00181732	-1	-2.07805	8.85568
SPAC30D11.09	I;I;I	1101685;1102023;1102335	1101979;1102290;1103890	-;-;-	2119	cwf19	8.25074	-0.891201	1.87053	0.171415	1	0	-0.10473	0.0262574	0.871273	1	0	-0.545787	0.706049	0.400758	0.871839	0	0.0183299	0.000805512	0.977358	1	0	-1.03607	2.51939	0.112454	0.347564	0	-0.20393	0.0997797	0.752094	0.964587	0	1.07874	2.71947	0.0991309	0.178816	0	-3.15579	20.264	6.74574e-06	6.69714e-05	-1	-3.65266	25.8659
SPAC30D11.08c	I;I	1104753;1106253	1106203;1106608	+;+	1807	phf2	8.51583	-0.689649	1.13682	0.286324	1	0	-0.327361	0.257685	0.611715	1	0	-0.696216	1.15549	0.282404	0.871839	0	0.0806687	0.0157111	0.900251	1	0	-0.982563	2.28592	0.130553	0.35602	0	-0.299884	0.217183	0.641194	0.94039	0	1.18974	3.31433	0.0686782	0.177962	0	-2.83712	16.9336	3.87096e-05	9.10337e-05	-1	-3.5272	24.5946
SPAC30D11.07	I	1106430	1107885	-	1456	nth1	7.02288	0.119638	0.0328027	0.856277	1	0	0.0910613	0.019014	0.890326	1	0	-0.513951	0.597674	0.439467	0.871839	0	-0.0604369	0.0083288	0.927284	1	0	-0.537536	0.657941	0.417288	0.547846	0	-0.261523	0.156735	0.692181	0.952243	0	1.05215	2.46792	0.116191	0.185372	0	-2.8216	15.9662	6.44829e-05	0.000123201	-1	-3.5529	23.6138
SPAC30D11.06c	I;I;I	1108485;1108759;1109055	1108703;1108846;1110686	+;+;+	1939	hfl1	9.13301	0.157494	0.0602809	0.806052	1	0	0.000629364	9.89613e-07	0.999206	1	0	-0.147378	0.0526987	0.818432	0.921673	0	0.216428	0.113699	0.735972	1	0	-1.00975	2.4275	0.119223	0.349739	0	-0.120146	0.0351364	0.85131	0.978165	0	1.12644	3.01036	0.082734	0.17805	0	-2.96599	18.4385	1.75481e-05	6.95749e-05	-1	-3.63742	26.1002
SPAC30D11.05	I;I;I	1109349;1110756;1110852	1110293;1110809;1111221	-;-;-	1369	aps3	7.52121	-0.638357	0.943593	0.331356	1	0	-0.0397246	0.0036858	0.95159	1	0	-0.671456	1.03975	0.30788	0.871839	0	0.257231	0.154529	0.694244	1	0	-1.02888	2.42238	0.119613	0.349739	0	0.151331	0.0536656	0.816803	0.973773	0	1.25901	3.58006	0.058477	0.177962	0	-2.79585	16.0013	6.32981e-05	0.000121648	-1	-3.61007	24.7238
SPAC30D11.04c	I;I	1112170;1112508	1112464;1115868	+;+	3656	nup124	9.52532	-0.895316	1.91289	0.166643	1	0	-0.55527	0.743192	0.38864	1	0	-0.870686	1.80244	0.179417	0.871839	0	0.239828	0.139468	0.70881	1	0	-1.08155	2.76977	0.0960597	0.333831	0	0.0939864	0.021452	0.883554	0.984158	0	1.0812	2.77149	0.0959569	0.178757	0	-3.20047	21.0493	4.47621e-06	6.69714e-05	-1	-3.67961	26.5264
SPAC30D11.03	I;I;I	1115899;1116247;1116415	1116202;1116367;1118412	-;-;-	2423	ddx27	9.37392	-0.131519	0.0420099	0.837601	1	0	-0.242545	0.142699	0.705612	1	0	-0.454686	0.498231	0.480278	0.871839	0	0.553862	0.740722	0.38943	1	0	-0.833485	1.66244	0.197275	0.396492	0	-0.0334794	0.00272841	0.958342	0.996778	0	1.20054	3.39705	0.0653132	0.177962	0	-3.1758	20.7446	5.2478e-06	6.69714e-05	-1	-3.66281	26.3344
SPAC30D11.02c	I;I	1118926;1119749	1119620;1119763	+;+	710	SPAC30D11.02c	2.87396	-0.450456	0.303827	0.581493	1	0	1.10884	1.99172	0.158161	1	0	0.150868	0.0356186	0.850305	0.932269	0	0.442408	0.30488	0.580839	1	0	1.6639	4.55383	0.0328452	0.273489	0	-1.137	1.98651	0.158707	0.824365	0	2.59948	8.2903	0.00398574	0.137998	0	-0.517943	0.348979	0.554692	0.562518	0	-0.494398	0.318164
SPAC30D11.01c	I	1119880	1123773	+	3894	gto2	9.25462	-0.324776	0.254853	0.613679	1	0	0.14895	0.0536611	0.816811	1	0	-0.0650342	0.0102394	0.9194	0.961069	0	-0.0572238	0.00792449	0.929066	1	0	-1.37522	4.41414	0.0356422	0.278635	0	0.250584	0.152088	0.696548	0.954075	0	1.42155	4.73026	0.0296364	0.177962	0	-2.87995	17.521	2.84154e-05	7.97038e-05	-1	-3.47124	24.1279
SPAC56F8.02	I	1124058	1129104	+	5047	SPAC56F8.02	9.68638	-0.768125	1.41543	0.234156	1	0	-1.54783	5.54194	0.018566	0.79305	0	-0.659278	1.04352	0.307005	0.871839	0	0.229214	0.127467	0.721073	1	0	-1.44294	4.85283	0.0276008	0.263763	0	-0.359915	0.314045	0.575209	0.93084	0	1.24671	3.65896	0.0557684	0.177962	0	-3.5232	24.6812	6.76393e-07	6.69714e-05	-1	-3.6304	25.9458
SPNCRNA.713	I	1126901	1129344	-	2444	SPAC56F8.02-antisense-1	5.64885	-0.625755	0.798467	0.371552	1	0	1.1672	2.80087	0.094213	1	0	-0.499363	0.509635	0.475297	0.871839	0	-0.000220732	1.23675e-07	0.999719	1	0	-0.299685	0.187569	0.664948	0.742536	0	-0.444564	0.413213	0.520343	0.923013	0	1.85069	6.86109	0.00880929	0.177962	0	-1.59906	5.21898	0.0223416	0.0245342	-1	-2.57409	12.5474
SPNCRNA.714	I	1129391	1129982	-	592	SPAC56F8.03-antisense-1	-0.193774	-0.36655	0.0984462	0.753702	1	0	0.386127	0.126132	0.722477	1	0	1.2691	1.5072	0.219566	0.871839	0	1.06237	0.968532	0.325046	1	0	-0.78064	0.496488	0.481047	0.597851	0	1.12307	1.2775	0.258364	0.877889	0	-0.0814781	0.00449343	0.946555	0.950292	0	-2.46303	5.9455	0.0147549	0.0163825	-1	-1.37506	2.03118
SPAC56F8.03	I	1129519	1133089	+	3571	SPAC56F8.03	10.6708	-0.864295	1.79406	0.180432	1	0	-0.891756	1.90678	0.167322	1	0	-1.26369	3.75765	0.0525664	0.871839	0	0.263995	0.169431	0.680618	1	0	-1.85058	7.82233	0.00516047	0.13286	0	-0.470423	0.536742	0.463786	0.914032	0	1.35382	4.2914	0.0383055	0.177962	0	-3.10754	20.0283	7.63027e-06	6.69714e-05	-1	-3.35683	22.7672
SPAC56F8.04c	I;I	1133226;1134332	1134283;1134356	-;-	1083	ppt1	8.38062	-0.491032	0.577509	0.44729	1	0	-0.740216	1.30212	0.253826	1	0	-0.43862	0.460889	0.497209	0.871839	0	0.300837	0.217409	0.641021	1	0	-1.34388	4.19835	0.0404634	0.286187	0	-0.173082	0.0722358	0.788109	0.971309	0	0.731462	1.25892	0.261855	0.295341	0	-2.90106	17.4524	2.94591e-05	8.07958e-05	-1	-3.68141	26.1941
SPAC56F8.05c	I;I;I;I;I	1134418;1135195;1135517;1135729;1135932	1135061;1135402;1135684;1135776;1136038	-;-;-;-;-	1175	mug64	10.2665	-0.402717	0.392978	0.530738	1	0	-0.219609	0.117109	0.732191	1	0	-0.336452	0.274148	0.600563	0.871839	0	0.418433	0.423935	0.51498	1	0	-0.770797	1.42575	0.232459	0.418569	0	-0.440343	0.469709	0.493121	0.920034	0	1.22344	3.50222	0.0612866	0.177962	0	-2.70928	15.6224	7.73336e-05	0.000137846	-1	-3.51956	24.4976
SPNCRNA.715	I	1134589	1135838	+	1250	mug54-antisense-1	1.15593	0.221947	0.0401804	0.841128	1	0	-0.182168	0.0257733	0.872455	1	0	1.96304	3.88692	0.0486636	0.871839	0	-0.147814	0.0151476	0.902047	1	0	-0.287099	0.0709358	0.789979	0.842036	0	1.60251	2.7019	0.100229	0.767145	0	1.79513	4.3801	0.0363609	0.177962	0	-1.63325	3.76784	0.0522469	0.0560709	0	-1.30983	2.4687
SPAC56F8.06c	I;I	1136196;1136797	1136754;1138046	-;-	1809	alg10	7.35564	-0.360247	0.300524	0.583554	1	0	0.317535	0.233968	0.628597	1	0	-0.580969	0.776922	0.378084	0.871839	0	0.328549	0.250273	0.616883	1	0	-0.518882	0.622321	0.430186	0.559664	0	-1.28425	3.71632	0.0538828	0.66479	0	0.629354	0.911845	0.339625	0.366984	0	-3.02874	18.395	1.79532e-05	6.97151e-05	-1	-4.0119	29.3376
SPAC56F8.07	I	1138566	1139117	+	552	SPAC56F8.07	7.41755	-0.264403	0.162591	0.686782	1	0	0.223226	0.115945	0.733474	1	0	-0.361808	0.303202	0.581882	0.871839	0	0.574144	0.763444	0.382253	1	0	-1.17242	3.11896	0.0773861	0.328703	0	0.318106	0.235793	0.627262	0.94015	0	1.11469	2.78297	0.0952712	0.178757	0	-2.91067	17.0184	3.70203e-05	8.95899e-05	-1	-3.64107	24.8034
SPAC56F8.08	I;I	1139130;1139448	1139333;1140325	+;+	1082	mud1	8.89704	-0.151814	0.0560391	0.812869	1	0	0.0600432	0.00875257	0.925463	1	0	-0.284321	0.196168	0.657832	0.873586	0	0.421141	0.429727	0.512123	1	0	-0.912397	1.99137	0.158198	0.36944	0	-0.280665	0.19159	0.661596	0.943655	0	1.083	2.77012	0.0960387	0.178757	0	-2.84364	17.0525	3.63605e-05	8.89497e-05	-1	-3.42908	23.5357
SPAC56F8.09	I	1140580	1142002	+	1423	rrp8	8.39972	0.0639751	0.00983993	0.920982	1	0	-0.282013	0.190743	0.662299	1	0	-0.513154	0.628015	0.428084	0.871839	0	0.384475	0.354351	0.55166	1	0	-0.676776	1.09189	0.296054	0.45573	0	-0.317156	0.241802	0.622908	0.94015	0	0.882436	1.83975	0.17498	0.222081	0	-2.92518	17.8123	2.43799e-05	7.5674e-05	-1	-3.72641	26.8501
SPAC56F8.10	I	1143063	1145256	+	2194	met9	10.1928	-0.18783	0.0856803	0.769742	1	0	-0.36166	0.316947	0.573448	1	0	-0.410005	0.406245	0.523881	0.871839	0	0.324342	0.255051	0.613541	1	0	-1.33487	4.17921	0.0409228	0.287639	0	-0.256052	0.159204	0.689891	0.951606	0	0.986839	2.30632	0.128849	0.191306	0	-2.98451	18.5236	1.67816e-05	6.9214e-05	-1	-3.48102	24.0917
SPAC56F8.11	I;I;I	1145305;1145888;1146110	1145696;1146041;1146800	+;+;+	1237	spc3	9.23541	0.150232	0.0548306	0.814861	1	0	0.166337	0.0672201	0.795428	1	0	0.0484803	0.00571911	0.939718	0.971904	0	0.383948	0.35723	0.550049	1	0	-0.548596	0.726522	0.394013	0.530565	0	-0.495883	0.595326	0.440367	0.913683	0	1.02412	2.48935	0.114619	0.184317	0	-2.70107	15.5887	7.87237e-05	0.000139758	-1	-3.36141	22.7842
SPNCRNA.716	I	1146598	1148060	-	1463	SPAC56F8.12-antisense-1	3.88987	-0.633198	0.735026	0.391259	1	0	-0.289131	0.153793	0.694937	1	0	-0.267382	0.132829	0.715517	0.887298	0	0.118421	0.0260944	0.87167	1	0	-1.09769	2.21362	0.136797	0.356714	0	-0.375491	0.268376	0.604423	0.934227	0	0.499785	0.46	0.497624	0.517663	0	-2.63841	12.0986	0.00050459	0.000661812	-1	-3.80961	22.3516
SPAC56F8.12	I	1146833	1148085	+	1253	SPAC56F8.12	3.71183	-0.935638	1.36673	0.242374	1	0	-0.22623	0.0857596	0.769639	1	0	-0.239014	0.094077	0.759057	0.898129	0	0.782387	1.04215	0.307322	1	0	-0.345268	0.205317	0.650463	0.731304	0	-0.589006	0.593853	0.440933	0.913683	0	2.66457	12.1881	0.000480946	0.037863	1	-3.87434	22.6471	1.94651e-06	6.69714e-05	-1	-3.73598	20.971
SPAC56F8.14c	I	1148131	1152178	-	4048	mug115	8.68615	-0.379243	0.346945	0.555848	1	0	0.642527	0.993194	0.318963	1	0	-0.495548	0.590226	0.442332	0.871839	0	0.302411	0.220751	0.638468	1	0	0.593763	0.848063	0.357101	0.501808	0	-0.393284	0.37263	0.541574	0.925866	0	1.0422	2.56793	0.109051	0.18211	0	-2.91597	17.8319	2.41298e-05	7.53272e-05	-1	-3.33619	22.4674
SPAC56F8.13	I	1149078	1150659	+	1582	SPAC56F8.13	4.96714	-0.296922	0.174633	0.676027	1	0	0.681066	0.923746	0.336493	1	0	-0.323839	0.206641	0.649413	0.873586	0	0.0167133	0.000554821	0.981208	1	0	-0.600842	0.716983	0.397135	0.53325	0	0.469962	0.448586	0.503007	0.920034	0	1.3908	3.71206	0.0540205	0.177962	0	-2.41858	10.7385	0.00104929	0.00130604	-1	-2.70676	13.0334
SPAC56F8.15	I	1151431	1153638	+	2208	SPAC56F8.15	5.76692	-0.669458	0.845017	0.357966	1	0	-0.177901	0.0611895	0.804626	1	0	0.118517	0.0273532	0.868639	0.937551	0	0.920509	1.66951	0.196324	1	0	0.712634	1.01786	0.313027	0.467384	0	-2.55362	11.1365	0.000846465	0.0982048	0	1.27838	3.45463	0.0630747	0.177962	0	-3.2824	19.7856	8.66308e-06	6.69714e-05	-1	-2.84091	15.2858
SPAC56F8.16	I	1153572	1156804	+	3233	esc1	9.55665	-1.04443	2.58296	0.10802	1	0	-0.732568	1.28215	0.2575	1	0	-0.764113	1.39457	0.237635	0.871839	0	0.21203	0.10879	0.741526	1	0	-1.23506	3.5826	0.0583876	0.314244	0	-2.07994	9.68939	0.00185335	0.15561	0	1.28868	3.90575	0.0481211	0.177962	0	-3.19387	20.9616	4.68592e-06	6.69714e-05	-1	-3.3802	23.0103
SPAC22A12.01c	I	1156487	1159594	-	3108	pso2	8.94846	-0.101139	0.0248447	0.874755	1	0	-0.148614	0.053573	0.816959	1	0	-0.449777	0.488604	0.484551	0.871839	0	0.181836	0.0802647	0.776939	1	0	-0.661625	1.05396	0.304596	0.461571	0	-0.561092	0.761614	0.382824	0.908282	0	1.221	3.52052	0.0606136	0.177962	0	-2.90956	17.831	2.4142e-05	7.53272e-05	-1	-3.58028	25.3925
SPAC22A12.02c	I	1159626	1160000	-	375	mug103	2.68522	-0.301558	0.146592	0.701814	1	0	0.644129	0.688824	0.406565	1	0	-0.158772	0.0409701	0.839596	0.927728	0	-0.0264987	0.00103588	0.974324	1	0	-0.458965	0.348725	0.554836	0.656374	0	-1.25475	2.52382	0.112138	0.777016	0	2.51243	9.74894	0.00179426	0.0911616	0	-2.41699	8.88554	0.00287439	0.00338588	-1	-3.00399	12.6426
SPAC22A12.03c	I	1160118	1161595	-	1478	csn4	7.96325	-0.103832	0.0255633	0.872971	1	0	-0.125319	0.0372432	0.846971	1	0	-0.481001	0.54542	0.460195	0.871839	0	0.243925	0.14111	0.70718	1	0	-1.05072	2.5645	0.109287	0.34615	0	-0.57812	0.789787	0.374165	0.908282	0	1.11823	2.88405	0.089461	0.178296	0	-2.82553	16.5244	4.80271e-05	0.000102984	-1	-3.64268	25.4338
SPAC22A12.04c	I	1162203	1162901	-	699	rps2201	12.4729	-0.377854	0.344213	0.557408	1	0	-0.128589	0.0399908	0.841499	1	0	-0.478954	0.551306	0.457785	0.871839	0	0.371429	0.332338	0.564286	1	0	-1.26536	3.75109	0.0527732	0.312288	0	-0.761948	1.3885	0.238658	0.86847	0	0.99697	2.35197	0.125125	0.189435	0	-2.8859	17.4076	3.01617e-05	8.17287e-05	-1	-4.08608	31.2917
SPAC22A12.05	I	1163057	1163522	+	466	rpc11	7.50982	-0.430318	0.431182	0.51141	1	0	-0.231962	0.125222	0.723438	1	0	-0.483825	0.543461	0.461002	0.871839	0	-0.560197	0.727836	0.393585	1	0	-1.50542	5.07765	0.0242362	0.252003	0	-1.16786	3.11512	0.0775685	0.721664	0	0.985532	2.22191	0.136064	0.19565	0	-2.58276	13.8656	0.000196362	0.000284269	-1	-3.25716	20.785
SPAC22A12.06c	I	1163745	1165581	-	1837	SPAC22A12.06c	11.8452	0.221538	0.118672	0.73048	1	0	0.709852	1.20627	0.272072	1	0	-0.23777	0.136197	0.712091	0.8852	0	0.919681	2.01627	0.155621	1	0	0.0019126	8.63514e-06	0.997655	0.999923	0	-0.222375	0.119641	0.729424	0.962426	0	0.633055	0.96307	0.326415	0.354796	0	-3.12933	20.1935	6.99885e-06	6.69714e-05	-1	-4.06601	31.2153
SPNCRNA.717	I	1165698	1166644	+	947	SPNCRNA.717	2.19135	0.363875	0.167881	0.682002	1	0	1.76271	4.22069	0.039934	1	0	1.41021	2.68388	0.101368	0.871839	0	1.25424	2.04849	0.152357	1	0	1.51996	3.26515	0.0707663	0.323357	0	-0.523668	0.350235	0.55398	0.926058	0	0.420958	0.26327	0.607883	0.624406	0	-2.74052	11.1416	0.000844136	0.0010643	-1	-3.16278	13.962
SPAC22A12.07c	I	1166562	1169743	-	3182	ogm1	10.824	-0.480763	0.560374	0.454109	1	0	-0.162374	0.0642074	0.799966	1	0	-0.58328	0.822416	0.364475	0.871839	0	0.117826	0.0338104	0.854111	1	0	-1.0496	2.62444	0.10523	0.339765	0	-0.304242	0.225229	0.635084	0.94015	0	1.13567	3.05781	0.08035	0.17805	0	-2.95405	18.2713	1.9157e-05	7.10088e-05	-1	-3.55909	25.1727
SPAC22A12.08c	I;I;I;I;I	1170196;1170504;1171362;1171900;1171999	1170461;1171270;1171856;1171956;1172171	-;-;-;-;-	1758	SPAC22A12.08c	9.16933	-0.780023	1.46208	0.226599	1	0	-1.32093	4.09441	0.0430252	1	0	-1.20132	3.4072	0.0649126	0.871839	0	0.20886	0.106081	0.744651	1	0	-0.873047	1.82499	0.176721	0.381664	0	0.0840361	0.0172042	0.895645	0.987003	0	1.37841	4.45287	0.0348426	0.177962	0	-2.90993	17.7891	2.46796e-05	7.59487e-05	-1	-3.56974	25.2819
SPAC22A12.10	I;I	1172209;1174758	1174707;1176801	+;+	4543	ept1	10.8377	-0.420976	0.430203	0.51189	1	0	-0.212504	0.109854	0.740311	1	0	-0.565096	0.771975	0.379607	0.871839	0	0.0592927	0.00855879	0.92629	1	0	-0.704931	1.19729	0.273864	0.44367	0	-0.800509	1.54236	0.214268	0.858632	0	0.984956	2.31412	0.128204	0.190992	0	-2.94207	18.1506	2.04109e-05	7.23592e-05	-1	-3.66467	26.4317
SPAC22A12.09c	I;I;I;I;I	1172351;1172833;1173293;1173673;1174029	1172789;1173207;1173609;1173979;1174497	-;-;-;-;-	1907	sap114	7.43518	-0.463051	0.495773	0.481363	1	0	-0.158783	0.0585729	0.808766	1	0	-0.461082	0.489993	0.48393	0.871839	0	0.418406	0.405807	0.524105	1	0	-0.483405	0.54204	0.461588	0.583244	0	0.278695	0.181154	0.670384	0.945401	0	0.671229	1.03872	0.308119	0.337405	0	-3.30707	21.45	3.63171e-06	6.69714e-05	-1	-3.77326	26.6727
SPNCRNA.718	I	1175135	1176651	-	1517	SPAC22A12.10-antisense-1	4.47851	-0.610665	0.703854	0.401492	1	0	-0.883676	1.44303	0.22965	1	0	-0.650697	0.787477	0.374864	0.871839	0	-0.281921	0.148679	0.699801	1	0	-1.9068	6.44295	0.0111394	0.20034	0	-0.308603	0.186187	0.666109	0.943655	0	2.42445	10.4884	0.00120124	0.0715657	0	-1.0179	1.99266	0.158063	0.164947	0	-2.3066	9.4261
SPAC22A12.11	I	1176703	1178897	+	2195	dak1	9.91217	-0.97175	2.24676	0.133895	1	0	-0.650492	1.01744	0.313128	1	0	-0.923158	2.03183	0.154035	0.871839	0	0.13706	0.0455232	0.831045	1	0	-1.40251	4.59306	0.0321017	0.273226	0	0.369332	0.330458	0.56539	0.930217	0	1.96801	8.74177	0.00311003	0.123895	0	-2.841	17.0142	3.71007e-05	8.96409e-05	-1	-3.47085	24.0626
SPAC22A12.12c	I	1178856	1180072	-	1217	rrp40	8.66462	0.112155	0.0305007	0.861359	1	0	0.0261102	0.00165587	0.967541	1	0	-0.221917	0.119009	0.730112	0.889303	0	0.267026	0.17263	0.677785	1	0	-0.730789	1.28052	0.257802	0.435353	0	-0.572883	0.791658	0.373599	0.908282	0	1.03125	2.50016	0.113834	0.184314	0	-2.85665	17.1495	3.45509e-05	8.66459e-05	-1	-3.48553	24.0416
SPAC22A12.13	I	1180184	1181157	+	974	mug84	7.20463	-0.289545	0.193528	0.659996	1	0	0.0996324	0.0229189	0.879668	1	0	-0.357396	0.293878	0.587746	0.871839	0	0.0268975	0.00167361	0.967368	1	0	-0.880825	1.76774	0.183662	0.388057	0	-0.67778	1.05591	0.30415	0.887619	0	1.24183	3.42829	0.0640886	0.177962	0	-2.75422	15.3132	9.10783e-05	0.000154357	-1	-3.47457	22.8309
SPAC22A12.14c	I;I;I	1180999;1182167;1182273	1182122;1182217;1182528	-;-;-	1431	SPAC22A12.14c	8.85016	-0.579908	0.811712	0.367615	1	0	-0.671268	1.08409	0.297785	1	0	-0.600716	0.869975	0.350962	0.871839	0	0.247874	0.14915	0.699349	1	0	-1.32657	4.13402	0.0420294	0.291946	0	-0.674081	1.09669	0.294993	0.885405	0	1.32821	4.13168	0.0420876	0.177962	0	-2.62383	14.8426	0.000116864	0.000187049	-1	-3.18441	20.7794
SPNCRNA.719	I	1181117	1182594	+	1478	SPAC22A12.14c-antisense-1	2.25718	0.289233	0.113912	0.735733	1	0	1.1178	1.78126	0.181994	1	0	1.19985	2.05001	0.152205	0.871839	0	0.32505	0.137174	0.711106	1	0	0.00532454	5.88128e-05	0.993881	0.996594	0	-0.274414	0.10489	0.746039	0.963777	0	0.733741	0.868139	0.351471	0.377993	0	-2.2107	7.9203	0.00488832	0.00564063	-1	-2.91236	12.7853
SPAC22A12.15c	I	1182693	1185497	-	2805	bip1	13.125	-0.518479	0.644103	0.422229	1	0	-0.406932	0.39732	0.528477	1	0	-0.597708	0.854078	0.355401	0.871839	0	0.144679	0.0504143	0.822344	1	0	-1.38679	4.46183	0.0346603	0.277486	0	-0.213103	0.109322	0.740917	0.963237	0	1.12904	2.98756	0.0839064	0.17805	0	-2.98839	18.4414	1.75213e-05	6.95749e-05	-1	-3.57057	25.0105
SPAC22A12.17c	I	1185837	1189506	-	3670	SPAC22A12.17c	5.41825	-0.754893	1.14753	0.284067	1	0	-0.122637	0.0307582	0.860781	1	0	0.345068	0.245507	0.620257	0.871839	0	0.420831	0.363647	0.546488	1	0	-1.89311	6.84745	0.0088768	0.180647	0	0.0755901	0.0120383	0.912632	0.989862	0	1.07846	2.3783	0.123031	0.188335	0	-2.46906	11.561	0.000673502	0.000862318	-1	-2.51221	11.9524
SPAC22A12.16	I;I	1186205;1186397	1186337;1187928	+;+	1665	SPAC22A12.16	11.5093	-0.388035	0.364752	0.545879	1	0	0.106223	0.0274237	0.868471	1	0	-0.329978	0.263357	0.607823	0.871839	0	0.405946	0.398941	0.527637	1	0	-0.846204	1.71248	0.190664	0.391782	0	-0.00725184	0.000127705	0.990984	1	0	1.12336	2.98489	0.0840452	0.17805	0	-3.06756	19.4808	1.01614e-05	6.69714e-05	-1	-3.86715	28.817
SPNCRNA.168	I	1189967	1190942	+	976	SPNCRNA.168	0.887815	0.215228	0.0404874	0.840531	1	0	1.30027	1.62619	0.202231	1	0	-1.69616	1.62113	0.202935	0.871839	0	0.122305	0.0112911	0.915376	1	0	0.874636	0.804335	0.3698	0.510862	0	-1.07493	0.971236	0.324372	0.898568	0	0.768879	0.919382	0.337637	0.365313	0	-2.44189	9.2433	0.00236358	0.00281071	-1	-3.24128	14.8467
SPNCRNA.720	I	1190109	1190905	-	797	SPNCRNA.720	4.00886	0.0386129	0.00272312	0.958382	1	0	0.996332	1.78937	0.181003	1	0	-0.833148	1.16581	0.280263	0.871839	0	0.682983	0.84409	0.35823	1	0	-0.393275	0.28437	0.593851	0.687645	0	-0.906827	1.46925	0.225465	0.860854	0	1.92694	6.7336	0.00946135	0.177962	0	-1.83835	6.15599	0.0130968	0.0145954	-1	-2.03973	7.47413
SPNCRNA.721	I	1191107	1192276	+	1170	SPNCRNA.721	3.4913	-0.398354	0.28417	0.593981	1	0	0.368615	0.248348	0.618241	1	0	-0.55366	0.538227	0.463168	0.871839	0	0.259769	0.121357	0.727568	1	0	-1.11909	2.23451	0.134959	0.356138	0	-0.782482	1.11698	0.290569	0.885309	0	1.39551	3.24052	0.0718377	0.177962	0	-2.02995	6.88033	0.00871496	0.00984154	-1	-2.02653	6.81854
SPAC4C5.01	I;I;I;I;I;I	1192210;1192662;1192779;1192916;1193062;1193197	1192592;1192704;1192841;1193010;1193145;1193756	+;+;+;+;+;+	1228	SPAC4C5.01	8.4327	-0.164539	0.0651075	0.798598	1	0	0.435736	0.455402	0.499781	1	0	-0.103022	0.025417	0.873332	0.939539	0	0.17808	0.0761384	0.7826	1	0	-0.577139	0.794782	0.372658	0.513094	0	0.358957	0.309743	0.577838	0.93084	0	0.72403	1.23816	0.265825	0.299217	0	-2.77446	16.1693	5.79265e-05	0.00011509	-1	-4.01408	30.2924
SPAC4C5.02c	I;I;I;I	1192702;1194520;1194711;1194914	1194407;1194631;1194870;1195167	-;-;-;-	2232	ryh1	9.02867	-0.215217	0.11249	0.737326	1	0	-0.022852	0.00127233	0.971546	1	0	-0.171777	0.0716519	0.788947	0.911349	0	0.258584	0.162398	0.686959	1	0	-0.70323	1.19047	0.275234	0.444646	0	-0.326238	0.258624	0.611067	0.935522	0	1.28724	3.89335	0.0484776	0.177962	0	-2.84004	17.0625	3.61704e-05	8.88209e-05	-1	-3.38962	23.1396
SPATRNAALA.02	I	1195592	1195663	-	72	scn2	-0.510025	-0.702741	0.469385	0.49327	1	0	0.534135	0.32559	0.568267	1	0	0.813691	0.759469	0.383495	0.871839	0	0.963526	1.02779	0.310679	1	0	-0.623207	0.413905	0.519994	0.628349	0	-0.994947	0.982432	0.321599	0.898568	0	1.56787	1.9283	0.164944	0.214762	0	-2.09553	3.71371	0.0539672	0.057842	0	-1.91772	2.93206
SPAC4C5.03	I	1196723	1198284	+	1562	SPAC4C5.03	9.2201	-0.127103	0.0392812	0.842893	1	0	-0.0625624	0.00950709	0.922326	1	0	-0.319131	0.246669	0.61943	0.871839	0	-0.0395009	0.0037909	0.950905	1	0	-0.720181	1.24732	0.264065	0.439311	0	-0.450431	0.491693	0.483173	0.920034	0	0.756681	1.37398	0.241129	0.277706	0	-2.90309	17.7493	2.52004e-05	7.63931e-05	-1	-3.63012	25.9631
SPNCRNA.722	I	1197063	1199912	-	2850	SPNCRNA.722	5.77211	-0.125771	0.03304	0.855764	1	0	0.296938	0.184527	0.667511	1	0	-0.173011	0.0618306	0.803626	0.916056	0	0.213091	0.094308	0.75877	1	0	-0.671317	0.940032	0.33227	0.481554	0	0.00455986	4.47448e-05	0.994663	1	0	1.24088	3.21637	0.0729049	0.177962	0	-2.41316	11.3683	0.000747082	0.000951185	-1	-3.32183	19.9143
SPAC4C5.04	I;I;I;I;I	1198224;1198592;1199074;1199298;1199454	1198541;1199020;1199219;1199397;1199733	+;+;+;+;+	1273	rad31	8.28991	-0.0675783	0.0109646	0.916604	1	0	-0.285703	0.195175	0.658644	1	0	-0.0298169	0.00212486	0.963234	0.982186	0	0.272032	0.177184	0.673804	1	0	-0.536192	0.68596	0.407542	0.539447	0	-0.61926	0.914585	0.338901	0.901118	0	1.21944	3.45007	0.0632492	0.177962	0	-2.97588	18.2283	1.95943e-05	7.13531e-05	-1	-3.35756	22.4038
SPNCRNA.723	I	1200009	1200876	+	868	SPNCRNA.723	5.98648	0.185053	0.0730898	0.78689	1	0	0.525018	0.587372	0.443437	1	0	0.0899017	0.0173602	0.895176	0.950624	0	0.519487	0.575528	0.448071	1	0	-0.00658944	8.05786e-05	0.992838	0.995717	0	-1.4172	4.10945	0.0426441	0.609085	0	0.241693	0.124307	0.72441	0.736097	0	-3.43432	21.4249	3.67969e-06	6.69714e-05	-1	-4.39293	31.6889
SPAC10F6.01c	I	1200916	1206090	-	5175	sir1	12.6997	-1.03743	2.54603	0.110572	1	0	-0.967988	2.22125	0.136123	1	0	-0.953734	2.14968	0.1426	0.871839	0	0.696314	1.16012	0.28144	1	0	-2.0479	9.3711	0.00220433	0.0818944	0	-0.457845	0.50421	0.477656	0.918602	0	1.25117	3.66155	0.0556817	0.177962	0	-2.93159	17.9141	2.31101e-05	7.44023e-05	-1	-3.49583	24.2165
SPNCRNA.724	I	1206325	1210885	+	4561	prp22-antisense-1	6.2422	-0.144562	0.045739	0.830651	1	0	0.17249	0.0650709	0.798654	1	0	0.057847	0.00734233	0.931715	0.968626	0	0.066208	0.00956936	0.922073	1	0	-1.35928	3.90106	0.0482556	0.305372	0	0.661453	0.959601	0.327287	0.898568	0	1.61474	5.21538	0.022388	0.177962	0	-1.1968	2.9367	0.0865875	0.0916751	0	-1.61091	5.22123
SPAC10F6.02c	I;I	1206812;1210412	1210358;1210630	-;-	3766	prp22	9.55086	-0.673407	1.09086	0.296281	1	0	-0.398259	0.383589	0.535689	1	0	-0.660813	1.04641	0.306336	0.871839	0	0.130313	0.0412155	0.839122	1	0	-1.34373	4.23	0.0397153	0.284843	0	-0.0666154	0.0107889	0.917273	0.989862	0	1.27842	3.83928	0.050065	0.177962	0	-2.9677	18.4296	1.76302e-05	6.95749e-05	-1	-3.39388	23.1618
SPAC10F6.03c	I;I	1211195;1212205	1211984;1213553	-;-	2139	cts1	11.7501	-0.451573	0.493093	0.482551	1	0	-0.230679	0.129098	0.719369	1	0	-0.385753	0.359361	0.548861	0.871839	0	0.445304	0.479688	0.488563	1	0	-1.37229	4.4068	0.0357958	0.278635	0	0.0509457	0.00630314	0.936721	0.992857	0	1.07686	2.74664	0.097459	0.178773	0	-3.11221	19.9554	7.92703e-06	6.69714e-05	-1	-3.5922	25.4817
SPAC10F6.04	I;I	1213255;1213549	1213504;1216120	+;+	2822	SPAC10F6.04	7.92865	-0.403806	0.384817	0.535036	1	0	-0.363741	0.312293	0.576277	1	0	-0.595576	0.834169	0.36107	0.871839	0	0.183312	0.0794974	0.77798	1	0	-1.24523	3.57044	0.0588166	0.314244	0	-0.348559	0.28802	0.591492	0.931249	0	1.36634	4.27402	0.0386992	0.177962	0	-2.78855	16.1402	5.88229e-05	0.000116187	-1	-3.5046	23.9645
SPAC10F6.05c	I;I;I	1214788;1215723;1215902	1215638;1215861;1217067	-;-;-	2156	ubc6	8.54205	-0.4688	0.528995	0.46703	1	0	-0.654808	1.02115	0.312247	1	0	-0.826793	1.62211	0.202798	0.871839	0	-0.672858	1.08112	0.298446	1	0	-1.28308	3.84924	0.0497686	0.308164	0	-1.34708	4.23196	0.0396695	0.596308	0	0.903931	1.94277	0.163368	0.213897	0	-2.49325	13.4361	0.000246826	0.000345159	-1	-3.12911	20.1064
SPAC10F6.06	I	1217077	1218228	+	1152	vip1	10.8541	-0.724207	1.26425	0.260848	1	0	-0.289054	0.202952	0.652349	1	0	-0.69647	1.16997	0.279408	0.871839	0	0.341158	0.282947	0.594776	1	0	-1.10282	2.89055	0.0891004	0.331128	0	-0.387136	0.364179	0.546194	0.925866	0	1.28627	3.90135	0.0482473	0.177962	0	-2.61828	14.7394	0.000123438	0.000195107	-1	-3.51004	24.6189
SPAC10F6.07c	I	1218321	1218887	-	567	mug94	6.50024	0.352738	0.275869	0.599422	1	0	-0.148323	0.0485207	0.825658	1	0	0.109458	0.0265999	0.870444	0.938569	0	1.01078	2.23235	0.135148	1	0	-0.721694	1.14453	0.284698	0.44987	0	-0.0531896	0.00629489	0.936762	0.992857	0	1.53635	4.98941	0.0255028	0.177962	0	-2.76188	14.929	0.000111635	0.000180235	-1	-3.4097	21.2739
SPNCRNA.554	I	1219252	1220071	+	820	SPAC10F6.08c-antisense-1	3.37237	-1.32597	2.8372	0.0921043	1	0	0.311147	0.169042	0.680964	1	0	-0.0224184	0.000930521	0.975665	0.987008	0	-0.835689	1.14636	0.284312	1	0	-2.48804	9.39725	0.00217311	0.0816523	0	-2.35089	8.63151	0.00330398	0.188356	0	0.971656	1.62291	0.202687	0.244614	0	-1.64626	4.75552	0.0292044	0.0318065	-1	-1.26177	2.87652
SPAC10F6.08c	I;I;I	1219667;1220495;1220755	1220440;1220703;1220847	-;-;-	1076	nht1	8.59629	-0.391381	0.369615	0.543214	1	0	-0.341771	0.281705	0.595586	1	0	-0.549683	0.725207	0.394441	0.871839	0	0.158125	0.0604172	0.805838	1	0	-0.952598	2.15582	0.142031	0.360142	0	-0.33486	0.271086	0.602604	0.934227	0	1.14625	3.0844	0.0790464	0.17805	0	-3.04417	19.1994	1.1775e-05	6.69714e-05	-1	-3.68581	26.4526
SPNCRNA.725	I	1220911	1225530	+	4620	psm3-antisense-1	6.1214	-0.12701	0.0351953	0.851187	1	0	-0.454294	0.442882	0.505735	1	0	-0.464924	0.46483	0.495375	0.871839	0	-0.191373	0.0792486	0.778318	1	0	-1.34131	3.78373	0.0517531	0.311981	0	-0.06377	0.00887668	0.924937	0.990417	0	1.07014	2.42854	0.119144	0.186503	0	-2.33286	10.7334	0.00105221	0.00130918	-1	-2.35208	10.9695
SPAC10F6.09c	I;I	1220969;1224822	1224778;1224862	-;-	3851	psm3	10.1711	-0.373382	0.337482	0.561286	1	0	-0.311679	0.235143	0.627737	1	0	-0.384797	0.358021	0.549607	0.871839	0	0.295844	0.212083	0.64514	1	0	-0.891184	1.89511	0.168627	0.376397	0	-0.544291	0.715293	0.397692	0.91265	0	1.71134	6.7166	0.00955194	0.177962	0	-2.73476	15.9441	6.52424e-05	0.000123959	-1	-3.05369	19.2907
SPAC10F6.10	I;I;I	1225464;1225811;1226039	1225725;1225936;1227365	+;+;+	1715	rio1	8.26662	-0.435886	0.454087	0.500401	1	0	-1.24648	3.60626	0.0575626	1	0	-1.30684	3.93752	0.0472204	0.871839	0	0.172745	0.071504	0.789159	1	0	-1.36411	4.30776	0.0379388	0.280616	0	0.203855	0.099712	0.752175	0.964587	0	1.47743	4.99153	0.0254717	0.177962	0	-3.26373	21.3936	3.74019e-06	6.69714e-05	-1	-3.65347	25.7681
SPAC10F6.11c	I	1226090	1228894	-	2805	atg17	8.70696	-0.522881	0.658184	0.417202	1	0	0.000796748	1.50088e-06	0.999023	1	0	-0.365467	0.322327	0.570213	0.871839	0	0.256563	0.159254	0.689845	1	0	-0.862087	1.77448	0.182829	0.388057	0	-0.112214	0.030579	0.861183	0.978407	0	1.31201	4.04515	0.0442985	0.177962	0	-3.00169	18.7902	1.45918e-05	6.81793e-05	-1	-3.6451	26.175
SPAC10F6.12c	I	1229095	1230361	-	1267	mam4	9.27709	0.0921403	0.0206026	0.885867	1	0	0.588868	0.837188	0.360202	1	0	-0.049317	0.00587679	0.938894	0.971204	0	-0.0208837	0.00105672	0.974068	1	0	0.135003	0.0442272	0.833432	0.8747	0	-1.12088	2.94009	0.0864062	0.743157	0	1.4299	4.77628	0.0288544	0.177962	0	-2.23542	11.0705	0.000877105	0.00110251	-1	-3.21904	21.1676
SPAC10F6.13c	I	1230640	1232155	-	1516	SPAC10F6.13c	11.0119	-0.419357	0.42679	0.513568	1	0	-0.239416	0.139402	0.708876	1	0	-0.418264	0.424195	0.514851	0.871839	0	0.732727	1.29325	0.25545	1	0	-1.08994	2.82508	0.0928025	0.33126	0	-0.698074	1.17518	0.278339	0.881093	0	1.03034	2.52666	0.111937	0.183364	0	-2.94199	18.1386	2.05397e-05	7.23592e-05	-1	-3.77225	27.6977
SPNCRNA.726	I	1232132	1233115	+	984	SPAC10F6.14c-antisense-1	4.23354	-0.287636	0.148047	0.700409	1	0	-1.40891	3.15093	0.0758837	1	0	-0.299291	0.158198	0.690821	0.880084	0	3.08837	16.0852	6.05566e-05	0.014148	1	-2.02489	6.75155	0.00936665	0.185186	0	-0.971508	1.68872	0.19377	0.84358	0	1.91615	5.86302	0.0154623	0.177962	0	-2.1534	7.42834	0.00642047	0.00733435	-1	-2.09376	6.87753
SPAC10F6.14c	I	1232262	1234076	-	1815	SPAC10F6.14c	9.30251	-0.414407	0.415939	0.518971	1	0	-0.187943	0.0857649	0.769632	1	0	-0.63597	0.973855	0.323721	0.871839	0	-0.103517	0.0260236	0.871843	1	0	-1.01266	2.44149	0.118164	0.349739	0	-0.708084	1.20856	0.271618	0.879617	0	1.31256	4.02736	0.0447679	0.177962	0	-2.76934	16.29	5.43504e-05	0.000111154	-1	-3.37943	22.9523
SPNCRNA.82	I	1234451	1234849	+	399	mrp1	-2.2357	7.51776	2.19188	0.13874	1	0	-0.00831246	4.1851e-12	0.999998	1	0	-0.0956951	5.97566e-12	0.999998	1	0	-0.0484367	-6.39488e-14	1	1	0	-0.0930393	5.84421e-11	0.999994	1	0	6.32113	1.13203	0.287342	0.885018	0	2.22134	2.67664	0.10183	0.179515	0	-3.65505	4.28505	0.038449	0.0415734	-1	-2.18943	1.98533
SPNCRNA.727	I	1234476	1235111	+	636	SPNCRNA.727	5.86779	0.164943	0.0570786	0.811174	1	0	0.529783	0.588732	0.44291	1	0	0.480793	0.485135	0.486105	0.871839	0	1.07317	2.38433	0.122558	1	0	0.463482	0.454772	0.500078	0.61275	0	-0.83121	1.43925	0.23026	0.861729	0	0.689592	1.01585	0.313504	0.342339	0	-3.34653	20.3819	6.34284e-06	6.69714e-05	-1	-3.85249	25.6097
SPNCRNA.728	I	1235569	1238775	-	3207	SPAC10F6.15-antisense-1	7.963	-0.548892	0.709685	0.399548	1	0	-0.335347	0.265317	0.606491	1	0	-0.274631	0.178316	0.672824	0.877304	0	-0.0632472	0.00947153	0.922471	1	0	0.0203504	0.000987444	0.974932	0.981761	0	-1.27309	3.72887	0.0534795	0.663527	0	1.12177	2.91977	0.0875005	0.17825	0	-2.52204	13.526	0.000235277	0.000331534	-1	-3.12447	19.7359
SPAC10F6.15	I	1235601	1237035	+	1435	SPAC10F6.15	3.03655	0.933369	1.39456	0.237637	1	0	0.710255	0.795014	0.372588	1	0	0.898202	1.28323	0.257299	0.871839	0	1.07391	1.81394	0.178036	1	0	0.636866	0.666146	0.414399	0.545763	0	0.7657	0.96817	0.325137	0.898568	0	0.763825	0.913791	0.339111	0.366506	0	-2.84822	12.3011	0.000452697	0.000599096	-1	-2.53653	9.7929
SPNCRNA.729	I	1236996	1238533	+	1538	SPNCRNA.729	0.357758	-0.390886	0.162642	0.686736	1	0	-0.397289	0.170453	0.679709	1	0	0.662018	0.533255	0.465242	0.871839	0	0.444374	0.225421	0.63494	1	0	0.0783556	0.00803408	0.928579	0.945243	0	-0.0431604	0.00233187	0.961486	0.997354	0	0.243214	0.0563866	0.812301	0.821368	0	-2.69103	8.76597	0.00306903	0.00360616	-1	-3.70304	14.6134
SPNCRNA.432	I	1237146	1238641	+	1496	SPNCRNA.432	1.85535	-0.271072	0.102604	0.748727	1	0	0.274457	0.106492	0.744173	1	0	0.0856065	0.0104179	0.918703	0.960686	0	0.0468869	0.00302304	0.956153	1	0	0.207874	0.0663156	0.796779	0.846664	0	-0.550358	0.445017	0.504711	0.920034	0	0.952918	1.33002	0.248802	0.284265	0	-2.42104	8.65606	0.00325975	0.00381948	-1	-2.68105	10.1386
SPAC10F6.16	I;I;I	1238896;1239025;1239173	1238979;1239108;1240185	+;+;+	1181	mug134	10.4545	-0.316835	0.243843	0.621444	1	0	-0.322976	0.252977	0.614987	1	0	-0.442344	0.473997	0.491154	0.871839	0	-0.0425971	0.00441439	0.947027	1	0	-1.27639	3.83972	0.0500518	0.308539	0	-1.06203	2.68556	0.101261	0.767811	0	1.11477	2.94414	0.0861894	0.17806	0	-2.81472	16.7626	4.23606e-05	9.60668e-05	-1	-3.70567	26.8613
SPAC10F6.17c	I	1239971	1241970	-	2000	SPAC10F6.17c	8.42145	-0.696625	1.15672	0.282147	1	0	-0.0412801	0.00408918	0.949013	1	0	-0.50797	0.6163	0.432426	0.871839	0	0.108969	0.0285414	0.865842	1	0	-1.03813	2.53601	0.111276	0.346943	0	-0.507462	0.617882	0.431836	0.913683	0	1.43793	4.76326	0.0290734	0.177962	0	-2.59854	14.4398	0.000144715	0.000220862	-1	-3.31592	22.0556
SPAC56E4.02c	I	1242020	1243240	-	1221	alg13	7.83065	0.102099	0.0245565	0.875477	1	0	0.309575	0.225753	0.634691	1	0	0.154879	0.0565936	0.811963	0.919814	0	0.475702	0.531351	0.466039	1	0	-0.0334947	0.00264425	0.958989	0.96999	0	-0.671821	1.05744	0.3038	0.887619	0	1.01947	2.40406	0.12102	0.187165	0	-2.56939	13.933	0.000189441	0.000275154	-1	-3.49674	23.7594
SPAC56E4.03	I	1243849	1245837	+	1989	SPAC56E4.03	12.1972	-0.0080197	0.000155651	0.990046	1	0	-0.131212	0.041711	0.838172	1	0	0.0260642	0.00164634	0.967635	0.983549	0	0.0981104	0.0233198	0.878628	1	0	-0.929688	2.05714	0.151494	0.365241	0	-0.91032	1.97414	0.16001	0.826029	0	0.848502	1.7155	0.190273	0.234273	0	-2.87254	17.3333	3.13634e-05	8.25483e-05	-1	-3.58885	25.3577
SPAC56E4.04c	I;I	1245716;1253430	1252807;1253559	-;-	7222	cut6	13.7695	-0.801273	1.52225	0.217279	1	0	-0.429187	0.440701	0.506784	1	0	-0.656368	1.02296	0.311818	0.871839	0	0.388693	0.361792	0.547513	1	0	-1.61749	5.97211	0.0145339	0.219166	0	-0.213803	0.109698	0.740488	0.963237	0	1.17972	3.24561	0.071615	0.177962	0	-3.09035	19.5127	9.99349e-06	6.69714e-05	-1	-3.42828	23.2719
SPAC56E4.05	I;I	1255324;1256012	1255953;1256414	+;+	1033	mug69	7.83499	-0.0316916	0.00239081	0.961002	1	0	0.0766125	0.0138718	0.906243	1	0	-0.282188	0.187792	0.664761	0.873586	0	0.106382	0.0267571	0.870065	1	0	-0.634009	0.944086	0.331229	0.480571	0	-0.00755229	0.000139284	0.990584	1	0	0.575375	0.767588	0.380964	0.4062	0	-3.19854	20.4092	6.25271e-06	6.69714e-05	-1	-4.38372	34.0827
SPAC56E4.07	I	1256349	1260334	+	3986	SPAC56E4.07	8.32696	-0.287916	0.198993	0.655535	1	0	-0.479543	0.548581	0.458898	1	0	-0.341459	0.279043	0.597329	0.871839	0	0.263713	0.166897	0.682885	1	0	-0.907891	1.94822	0.162779	0.372347	0	-0.545388	0.711949	0.398797	0.91265	0	1.06375	2.62879	0.104942	0.180582	0	-2.743	15.7389	7.27131e-05	0.000132138	-1	-3.34533	22.1994
SPAC56E4.06c	I	1256376	1258787	-	2412	ggt2	9.5192	-0.369832	0.330825	0.565174	1	0	0.203417	0.100249	0.751531	1	0	-0.210365	0.107178	0.74338	0.892374	0	0.358362	0.31074	0.577226	1	0	-0.816289	1.59344	0.206835	0.404076	0	0.0149491	0.000542181	0.981423	0.998812	0	0.993505	2.35092	0.125209	0.189439	0	-2.90849	17.7758	2.48519e-05	7.62334e-05	-1	-3.74499	27.3889
SPAC1420.01c	I;I	1260290;1262655	1262609;1262985	-;-	2651	SPAC1420.01c	9.7965	-0.502729	0.610534	0.434587	1	0	-0.355611	0.305973	0.580162	1	0	-0.595329	0.85279	0.355764	0.871839	0	-0.00361825	3.16802e-05	0.995509	1	0	-1.30332	3.98707	0.0458508	0.300296	0	0.0188785	0.000865993	0.976523	0.998812	0	1.18686	3.32285	0.0683231	0.177962	0	-3.03426	19.1371	1.21654e-05	6.69714e-05	-1	-3.40482	23.2905
SPNCRNA.730	I	1263452	1265929	+	2478	cct5-antisense-1	2.95939	-0.0309817	0.00148441	0.969267	1	0	-0.808621	0.998774	0.317607	1	0	0.0208827	0.000722147	0.978561	0.988879	0	-1.08655	1.68387	0.194411	1	0	-0.82762	1.10147	0.293943	0.454807	0	0.723995	0.904388	0.341608	0.901118	0	1.87164	5.43683	0.0197164	0.177962	0	-1.02941	1.73422	0.187873	0.195316	0	-1.6667	4.4188
SPAC1420.02c	I	1263756	1265756	-	2001	cct5	10.6747	-0.62054	0.930953	0.334615	1	0	-0.368649	0.330268	0.565501	1	0	-0.656874	1.03946	0.307948	0.871839	0	0.531183	0.683723	0.408308	1	0	-1.22511	3.54876	0.0595899	0.314244	0	-0.130377	0.0414232	0.838723	0.977174	0	1.19834	3.39478	0.0654032	0.177962	0	-3.05771	19.4437	1.0361e-05	6.69714e-05	-1	-3.69684	26.8149
SPAC1420.03	I;I	1266194;1266400	1266352;1267780	+;+	1540	rpn501	7.52661	-0.331635	0.257271	0.612001	1	0	-0.254747	0.151595	0.697015	1	0	-0.516162	0.619318	0.431301	0.871839	0	0.230347	0.124198	0.724525	1	0	-1.01229	2.35433	0.124936	0.35287	0	-0.882646	1.80134	0.17955	0.840432	0	1.19633	3.23789	0.0719534	0.177962	0	-2.70053	15.02	0.000106379	0.000173829	-1	-3.53969	23.9236
SPAC1420.04c	I	1267830	1270260	-	2431	cox1101	4.00603	-0.313927	0.182697	0.669066	1	0	-0.505488	0.460961	0.497175	1	0	-0.649214	0.757479	0.384119	0.871839	0	0.248809	0.11473	0.734822	1	0	-0.887765	1.45437	0.227827	0.416263	0	0.143293	0.0396731	0.842121	0.977174	0	1.31678	3.20603	0.0733672	0.178005	0	-2.92567	14.5214	0.000138579	0.000213767	-1	-4.15314	25.5066
SPNCRNA.731	I	1268172	1269878	+	1707	cox1101-antisense-1	-1.24495	8.09513	3.15581	0.075657	1	0	8.73897	4.66009	0.0308716	0.976814	0	9.01469	5.34896	0.0207347	0.74928	0	9.82896	8.14087	0.00432786	0.289092	0	7.6062	2.55132	0.110202	0.346943	0	7.36894	2.24149	0.134351	0.792564	0	0.181498	0.0180986	0.892983	0.898827	0	-1.73454	2.3693	0.123743	0.12989	0	-1.98812	3.00409
SPAPB17E12.03	I;I;I	1271681;1271839;1272015	1271801;1271972;1273892	+;+;+	2133	SPAPB17E12.03	8.08752	0.178428	0.0757321	0.783167	1	0	0.306629	0.223685	0.636247	1	0	-0.235164	0.13137	0.717016	0.8879	0	0.281964	0.18884	0.663884	1	0	-0.395333	0.370985	0.542468	0.646601	0	-0.463953	0.511699	0.474404	0.917893	0	1.08541	2.73899	0.0979263	0.178773	0	-2.73214	15.6543	7.60411e-05	0.000136092	-1	-3.36107	22.3563
SPAPB17E12.04c	I;I;I;I;I	1272557;1274131;1274231;1274353;1274490	1274077;1274191;1274312;1274447;1274662	-;-;-;-;-	1932	csn2	7.88634	-0.293883	0.204413	0.651183	1	0	-0.448609	0.473551	0.491358	1	0	-0.528599	0.656533	0.417787	0.871839	0	0.123541	0.0361605	0.849184	1	0	-1.25104	3.59928	0.0578046	0.314244	0	-0.716939	1.20891	0.271548	0.879617	0	1.24547	3.56193	0.0591189	0.177962	0	-2.78865	16.1374	5.89081e-05	0.000116286	-1	-3.3626	22.2668
SPAPB17E12.05	I;I	1275439;1275837	1275769;1275999	+;+	494	rpl3703	11.6343	-0.0298686	0.00216783	0.962864	1	0	-0.0889964	0.0192348	0.889695	1	0	-0.49771	0.598236	0.439252	0.871839	0	0.295747	0.211857	0.645316	1	0	-0.759111	1.38231	0.239708	0.423395	0	-0.787686	1.48938	0.222312	0.860854	0	1.14412	3.09234	0.0786615	0.17805	0	-2.83695	16.946	3.84588e-05	9.06927e-05	-1	-3.79966	27.8964
SPAPB17E12.06	I;I;I;I;I;I	1276506;1276937;1277041;1277169;1277313;1277458	1276846;1276986;1277108;1277270;1277419;1279000	+;+;+;+;+;+	2211	sos7	7.03024	-0.369042	0.308757	0.578444	1	0	-0.232194	0.122303	0.72655	1	0	-0.577938	0.751386	0.386038	0.871839	0	0.326437	0.241888	0.622846	1	0	-0.584403	0.773834	0.379034	0.518525	0	-0.297241	0.202041	0.653078	0.943571	0	1.33711	3.97409	0.0462053	0.177962	0	-2.84305	16.266	5.50439e-05	0.000111647	-1	-3.34892	21.5103
SPAPB17E12.07c	I;I	1277120;1278140	1278092;1279149	-;-	1983	sen2	7.78574	-0.0327997	0.00254939	0.959731	1	0	-0.141626	0.0472822	0.827862	1	0	0.0200609	0.000957047	0.97532	0.986921	0	0.44674	0.469058	0.493421	1	0	-0.677682	1.0743	0.299975	0.457398	0	-0.0086897	0.000172047	0.989535	1	0	1.05168	2.52702	0.111911	0.183364	0	-2.48425	12.9511	0.000319728	0.000435861	-1	-2.51347	13.2671
SPAPB17E12.08	I;I;I	1279573;1279820;1279953	1279779;1279869;1280325	+;+;+	630	eos1	7.65221	0.478725	0.535667	0.464234	1	0	0.1268	0.0376286	0.846191	1	0	-0.143482	0.0480218	0.826542	0.923766	0	0.485051	0.548743	0.458832	1	0	-0.221658	0.115023	0.734496	0.79726	0	-0.198362	0.0923284	0.761238	0.967404	0	0.743235	1.28459	0.257048	0.291221	0	-2.92658	17.4732	2.91384e-05	8.05906e-05	-1	-3.91513	28.5072
SPAPB17E12.10c	I;I;I	1280495;1282117;1282341	1282073;1282167;1282878	-;-;-	2168	SPAPB17E12.10c	7.49436	-0.131256	0.0401239	0.841239	1	0	-0.030744	0.00218205	0.962742	1	0	-0.196518	0.0896518	0.76462	0.900801	0	0.292658	0.199018	0.655515	1	0	-0.53376	0.660865	0.416255	0.547162	0	-0.132451	0.0408969	0.839737	0.977174	0	0.971991	2.1687	0.140845	0.199103	0	-2.84933	16.5829	4.65682e-05	0.000100903	-1	-3.57021	24.3773
SPAPB17E12.09	I;I	1280537;1281107	1281060;1281411	+;+	829	SPAPB17E12.09	3.22919	-0.208227	0.0666814	0.796231	1	0	1.43296	3.36286	0.0666822	1	0	0.891496	1.30732	0.252881	0.871839	0	1.47659	3.548	0.0596171	1	0	0.640401	0.692371	0.405359	0.538497	0	-1.43165	3.10451	0.0780757	0.721664	0	1.02703	1.75615	0.185106	0.230199	0	-2.94674	13.4014	0.000251436	0.00035079	-1	-2.57773	10.5323
SPAPB17E12.11	I;I;I;I;I	1283080;1283387;1283563;1283759;1284152	1283335;1283504;1283642;1284105;1284482	+;+;+;+;+	1132	ost3	9.88267	0.0272584	0.0018042	0.966119	1	0	-0.0579642	0.00814924	0.92807	1	0	-0.329924	0.263317	0.607851	0.871839	0	0.105459	0.0269923	0.8695	1	0	-0.583139	0.819101	0.365443	0.508025	0	-0.655183	1.03343	0.309354	0.888675	0	0.731539	1.27933	0.258024	0.292126	0	-2.88393	17.4792	2.90471e-05	8.04553e-05	-1	-3.67233	26.3613
SPAPB17E12.12c	I	1284397	1285586	-	1190	SPAPB17E12.12c	6.72741	-0.367969	0.304381	0.581149	1	0	0.165423	0.0616518	0.803904	1	0	-0.256092	0.147211	0.701215	0.88078	0	0.0617469	0.00857317	0.926228	1	0	-1.15698	2.94214	0.0862965	0.330057	0	-0.852988	1.62446	0.202472	0.844227	0	0.680543	1.03552	0.308867	0.338056	0	-2.98567	17.478	2.90651e-05	8.04553e-05	-1	-3.73897	25.4859
SPAPB17E12.14c	I	1285525	1289315	-	3791	SPAPB17E12.14c	9.06837	-0.499468	0.604074	0.437028	1	0	-0.15705	0.0599994	0.806497	1	0	-0.453288	0.497296	0.480691	0.871839	0	0.266885	0.173151	0.677327	1	0	-1.19077	3.35631	0.0669481	0.321283	0	0.115555	0.0325473	0.856832	0.978165	0	1.69647	6.62556	0.0100525	0.177962	0	-2.49928	13.5958	0.000226696	0.000320922	-1	-3.4902	24.3113
SPAPB17E12.13	I;I	1285627;1285701	1285629;1286338	+;+	641	rpl1802	11.0684	-0.34818	0.294051	0.587636	1	0	0.185985	0.0841241	0.771784	1	0	-0.413776	0.412645	0.52063	0.871839	0	0.7109	1.21643	0.270063	1	0	-0.992781	2.34673	0.125546	0.353758	0	0.821092	1.61815	0.20335	0.845227	0	1.06637	2.6963	0.100582	0.179132	0	-2.83913	17.0178	3.70318e-05	8.95899e-05	-1	-3.50496	24.5007
SPNCRNA.732	I	1289725	1290996	+	1272	SPNCRNA.732	4.50105	0.47257	0.412753	0.520576	1	0	0.838795	1.29605	0.254936	1	0	0.155687	0.0441738	0.833531	0.925321	0	1.08868	2.16815	0.140896	1	0	0.626405	0.737047	0.390608	0.528672	0	0.148829	0.0419608	0.837694	0.977174	0	0.860098	1.45475	0.227767	0.266023	0	-2.5681	11.9788	0.000538079	0.000702115	-1	-3.09215	16.4604
SPAC1565.01	I	1290931	1293853	+	2923	rcf2	9.74193	-0.0832299	0.0168121	0.896834	1	0	0.336061	0.273547	0.600962	1	0	-0.00803741	0.000156313	0.990025	0.995595	0	0.174749	0.0740465	0.785534	1	0	-0.928506	2.05447	0.15176	0.36534	0	0.183131	0.0814124	0.775392	0.969398	0	0.795575	1.51252	0.218755	0.258102	0	-3.10482	19.8788	8.25089e-06	6.69714e-05	-1	-3.76058	27.5098
SPAC1565.02c	I;I	1292405;1293752	1293689;1293926	-;-	1460	SPAC1565.02c	8.10663	-0.230942	0.127002	0.721561	1	0	0.132759	0.0419977	0.837624	1	0	-0.346204	0.284625	0.593686	0.871839	0	0.20838	0.10327	0.747941	1	0	-0.397262	0.375197	0.540185	0.645275	0	-0.661343	1.03576	0.308809	0.888675	0	0.977008	2.2353	0.13489	0.194511	0	-2.86119	17.0388	3.66238e-05	8.91509e-05	-1	-3.78387	27.3952
SPNCRNA.733	I	1294072	1294990	-	919	SPAC1565.03-antisense-1	4.85513	1.01606	2.06275	0.150938	1	0	-1.02251	1.98922	0.158422	1	0	0.327906	0.215922	0.642165	0.872684	0	0.514462	0.52895	0.467049	1	0	-1.16584	2.64846	0.10365	0.338886	0	-0.0782056	0.0120682	0.912524	0.989862	0	1.76121	5.25583	0.0218733	0.177962	0	-2.26338	8.62276	0.00331989	0.00388712	-1	-2.13636	7.66228
SPAC1565.03	I	1294306	1295341	+	1036	SPAC1565.03	4.90328	-0.0934209	0.0172691	0.89545	1	0	0.97613	1.87659	0.170722	1	0	-0.0298372	0.00173871	0.96674	0.983092	0	0.515241	0.52207	0.46996	1	0	0.224253	0.101154	0.75045	0.809605	0	-0.230414	0.105981	0.744767	0.963448	0	1.03492	2.08956	0.148309	0.203329	0	-2.00759	7.66311	0.00563612	0.00646629	-1	-2.86481	14.4847
SPAC1565.04c	I;I	1295316;1296414	1296255;1296634	-;-	1161	ste4	8.66826	-0.139713	0.0472173	0.827978	1	0	0.416578	0.418594	0.51764	1	0	-0.610449	0.891679	0.345023	0.871839	0	0.0198723	0.000953284	0.975369	1	0	-0.485711	0.567909	0.451091	0.575548	0	-0.570868	0.785088	0.37559	0.908282	0	1.68466	6.52007	0.0106664	0.177962	0	-2.20057	10.7693	0.00103199	0.0012862	-1	-3.23776	21.3715
SPAC1565.05	I	1297168	1299830	+	2663	utp8	9.8035	-0.0975896	0.0231093	0.879173	1	0	-0.180126	0.0787202	0.779039	1	0	-0.421601	0.428852	0.512553	0.871839	0	0.492879	0.586936	0.443607	1	0	-1.07083	2.72079	0.099049	0.335475	0	-0.146763	0.0523216	0.819072	0.974423	0	1.06043	2.66119	0.102824	0.179789	0	-3.08162	19.6165	9.465e-06	6.69714e-05	-1	-3.63072	25.8984
SPAC1565.06c	I;I;I;I;I	1299707;1300282;1300397;1300634;1300889	1300242;1300356;1300480;1300842;1301178	-;-;-;-;-	1194	spg1	8.53916	0.0247533	0.00148337	0.969277	1	0	0.0386126	0.00360076	0.952151	1	0	-0.258922	0.16099	0.688246	0.879552	0	-0.0411966	0.00408564	0.949035	1	0	-0.782728	1.45938	0.227028	0.416263	0	-0.872711	1.81355	0.178083	0.83879	0	0.965978	2.20873	0.137232	0.19668	0	-2.76596	16.1935	5.71911e-05	0.000114175	-1	-3.64653	26.0234
SPAC1565.07c	I;I	1301297;1305581	1305542;1305977	-;-	4643	knd1	9.45311	-0.386173	0.361051	0.547923	1	0	-0.186002	0.0836942	0.772352	1	0	-0.481503	0.559579	0.45443	0.871839	0	0.06443	0.0100787	0.920033	1	0	-0.828574	1.64278	0.199944	0.398007	0	-0.478426	0.553381	0.45694	0.914032	0	1.27059	3.79677	0.0513516	0.177962	0	-2.94829	18.2099	1.97851e-05	7.16195e-05	-1	-3.51478	24.577
SPAC1565.08	I;I	1306168;1306569	1306512;1309266	+;+	3043	cdc48	12.1646	-0.858383	1.75995	0.18463	1	0	-0.37746	0.3442	0.557415	1	0	-0.690827	1.14469	0.284663	0.871839	0	0.404571	0.395396	0.529476	1	0	-1.37312	4.39984	0.0359423	0.278635	0	-0.0460464	0.00513847	0.942854	0.993559	0	1.28444	3.86772	0.0492235	0.177962	0	-2.89941	17.6133	2.70696e-05	7.86862e-05	-1	-3.28961	21.9426
SPAC6F12.02	I	1309676	1313429	+	3754	rst2	9.77926	-0.408003	0.402535	0.525783	1	0	-0.356665	0.307439	0.579256	1	0	-0.451137	0.490979	0.483491	0.871839	0	-0.0287045	0.00199856	0.964342	1	0	-1.11407	2.93678	0.0865832	0.330057	0	-0.4338	0.455269	0.499844	0.920034	0	0.961488	2.20176	0.137853	0.197084	0	-3.0058	18.8282	1.43034e-05	6.81793e-05	-1	-3.73233	27.1687
SPAC6F12.03c	I	1313236	1314511	-	1276	fsv1	8.60688	-0.379904	0.347936	0.555284	1	0	-0.0821101	0.0162887	0.898444	1	0	-0.425741	0.436008	0.509056	0.871839	0	0.130529	0.0411759	0.839199	1	0	-0.727509	1.266	0.260518	0.437102	0	-0.491465	0.58231	0.445408	0.914032	0	1.3526	4.27445	0.0386894	0.177962	0	-2.85045	17.132	3.48693e-05	8.69605e-05	-1	-3.60678	25.6378
SPATRNAPRO.02	I	1314924	1315020	-	97	SPATRNAPRO.02	7.14779	0.0940959	0.0201178	0.887209	1	0	0.89919	1.81632	0.177752	1	0	-0.020872	0.000996682	0.974815	0.986921	0	1.80326	7.03692	0.00798463	0.429287	0	0.354402	0.286779	0.592292	0.68632	0	-1.57375	5.36323	0.0205657	0.462264	0	1.31788	3.84181	0.0499895	0.177962	0	-1.83967	7.3254	0.00679868	0.00775033	-1	-1.65963	5.94009
SPAC6F12.04	I	1316008	1316643	+	636	tvp15	9.62455	-0.0839207	0.0171044	0.895946	1	0	0.185499	0.0834264	0.772707	1	0	-0.331163	0.265366	0.606458	0.871839	0	-0.126922	0.0390925	0.843265	1	0	-1.02721	2.50723	0.113325	0.348405	0	-0.69972	1.17814	0.277734	0.881093	0	0.972739	2.24963	0.133646	0.193816	0	-2.51059	13.6493	0.000220328	0.000313206	-1	-3.33911	22.4669
SPSNORNA.53	I	1316808	1316891	+	84	snR88	5.50544	0.786519	1.24314	0.264868	1	0	1.03228	2.1412	0.14339	1	0	0.782066	1.23511	0.266416	0.871839	0	1.36165	3.68113	0.0550316	1	0	0.605414	0.750118	0.386439	0.524642	0	-0.570148	0.65648	0.417806	0.913683	0	0.952581	1.86885	0.171606	0.219249	0	-2.29135	10.1865	0.00141469	0.00172927	-1	-2.95573	15.9463
SPAC6F12.05c	I	1316981	1320472	-	3492	tnr3	9.48844	-0.41922	0.425233	0.514338	1	0	-0.37338	0.337405	0.561331	1	0	-0.435595	0.458411	0.498368	0.871839	0	0.24742	0.148459	0.700012	1	0	-1.10301	2.88448	0.0894367	0.331128	0	-0.102523	0.0255601	0.872979	0.980582	0	1.21314	3.46658	0.0626207	0.177962	0	-3.04143	19.1843	1.18685e-05	6.69714e-05	-1	-3.49932	24.3973
SPAC6F12.06	I	1318942	1321136	+	2195	rdi1	9.38766	-0.14523	0.0512194	0.820955	1	0	-0.118037	0.0337908	0.854153	1	0	-0.163618	0.0648802	0.798942	0.913452	0	0.227147	0.125197	0.723465	1	0	-0.737738	1.30665	0.253002	0.431728	0	-0.259703	0.163464	0.685987	0.951214	0	1.01405	2.44306	0.118046	0.185985	0	-2.76773	16.2532	5.54148e-05	0.000112101	-1	-3.56258	25.1214
SPAC6F12.07	I;I;I;I	1321091;1321782;1321903;1322138	1321483;1321841;1322088;1322357	+;+;+;+	859	tom20	8.28401	0.0481314	0.00554899	0.940619	1	0	0.174254	0.0727299	0.787403	1	0	-0.464863	0.51356	0.473602	0.871839	0	-0.00690329	0.000111829	0.991563	1	0	0.078831	0.0149292	0.902752	0.92614	0	-1.68889	6.48556	0.0108754	0.338045	0	0.480915	0.549895	0.45836	0.480294	0	-2.36032	12.1158	0.00049996	0.000656129	-1	-3.57066	24.9067
SPAC6F12.08c	I;I;I;I;I	1321922;1323999;1324195;1324299;1324431	1323955;1324140;1324252;1324377;1324634	-;-;-;-;-	2517	exo84	8.43467	-0.38055	0.347492	0.555536	1	0	-0.294141	0.207427	0.648792	1	0	-0.365772	0.320468	0.571327	0.871839	0	-0.0397783	0.00380279	0.950828	1	0	-1.06137	2.65059	0.103512	0.338886	0	-0.124228	0.0372222	0.847013	0.977881	0	1.66956	6.35833	0.0116832	0.177962	0	-2.715	15.6409	7.65793e-05	0.000136759	-1	-3.05541	19.1767
SPAC6F12.09	I;I	1324591;1325086	1325005;1329061	+;+	4391	rdp1	8.88545	-1.04421	2.59078	0.107488	1	0	-0.671586	1.08115	0.29844	1	0	-0.737985	1.30579	0.253157	0.871839	0	-0.273756	0.181685	0.669929	1	0	-1.54671	5.55056	0.0184748	0.230627	0	-0.296493	0.213746	0.643847	0.941566	0	1.45912	4.97202	0.0257605	0.177962	0	-2.88939	17.5861	2.74593e-05	7.90544e-05	-1	-3.32463	22.431
SPAC6F12.10c	I	1329091	1333409	-	4319	ade3	12.5336	-0.488725	0.574796	0.448359	1	0	-0.308911	0.230333	0.631277	1	0	-0.444121	0.473715	0.491283	0.871839	0	0.276714	0.184878	0.667214	1	0	-1.26792	3.76363	0.0523787	0.312078	0	-0.251017	0.1522	0.696442	0.954075	0	1.07065	2.7049	0.10004	0.178946	0	-3.10451	19.7954	8.61876e-06	6.69714e-05	-1	-3.63448	25.8738
SPNCRNA.734	I	1332337	1333254	+	918	ade3-antisense-1	1.17691	0.908599	0.758009	0.383952	1	0	0.94792	0.808427	0.368586	1	0	-0.262175	0.0502032	0.82271	0.922478	0	1.34178	1.64042	0.200268	1	0	-1.47599	1.58073	0.208655	0.406055	0	-1.07473	0.916364	0.338431	0.901118	0	0.434719	0.25504	0.613549	0.629933	0	-1.11556	1.95474	0.162077	0.169075	0	-0.917231	1.34456
SPAC6F12.11c	I;I	1333347;1335030	1334921;1335669	-;-	2215	sfc1	8.31908	-1.02452	2.46527	0.116387	1	0	-0.278815	0.185841	0.666401	1	0	-0.740711	1.2997	0.254268	0.871839	0	-0.150767	0.0545034	0.815405	1	0	-1.47716	5.02195	0.0250279	0.256207	0	-0.343942	0.284053	0.594057	0.931374	0	1.13065	2.98958	0.0838019	0.17805	0	-2.86789	17.192	3.37849e-05	8.55687e-05	-1	-3.48294	23.9557
SPAC6F12.12	I;I;I;I;I	1335436;1336389;1336705;1336952;1337402	1336320;1336632;1336901;1337346;1338402	+;+;+;+;+	2722	par2	8.96038	-0.441165	0.470889	0.492578	1	0	-0.159499	0.0616443	0.803916	1	0	-0.59124	0.842178	0.358775	0.871839	0	0.118256	0.0339645	0.853782	1	0	-0.830564	1.65251	0.198618	0.397064	0	-0.395115	0.378835	0.538227	0.925713	0	0.940127	2.11077	0.146265	0.201714	0	-2.90997	17.8724	2.36225e-05	7.48158e-05	-1	-3.6611	26.3827
SPAC6F12.13c	I;I;I	1338365;1339581;1339869	1339375;1339700;1339942	-;-;-	1205	fps1	11.3674	-0.170539	0.0706607	0.790377	1	0	-0.168299	0.068802	0.793089	1	0	-0.46445	0.52168	0.470126	0.871839	0	0.150078	0.0547227	0.81504	1	0	-0.797752	1.52648	0.216642	0.409401	0	-0.830801	1.65652	0.198074	0.844227	0	0.921585	2.02435	0.154795	0.207471	0	-2.65316	15.0701	0.00010359	0.000170028	-1	-3.46471	23.9616
SPAC6F12.14	I;I;I	1340220;1340826;1341583	1340533;1341544;1342448	+;+;+	1899	cut23	8.4272	-0.368613	0.325806	0.568139	1	0	-0.537038	0.687149	0.407136	1	0	-0.608473	0.88221	0.347597	0.871839	0	0.012392	0.000369116	0.984672	1	0	-0.657202	1.03019	0.310114	0.465516	0	-0.638731	0.975792	0.32324	0.898568	0	1.41085	4.60957	0.0317941	0.177962	0	-2.81208	16.6358	4.5288e-05	9.91687e-05	-1	-3.33414	22.3278
SPAC6F12.15c	I;I;I	1342057;1342979;1343168	1342922;1343114;1344857	-;-;-	2692	cut9	8.60602	-0.361265	0.314667	0.574831	1	0	-0.159648	0.0614873	0.80416	1	0	-0.243289	0.142757	0.705555	0.882179	0	0.241224	0.140514	0.707771	1	0	-0.799001	1.5242	0.216985	0.40951	0	-0.295313	0.210915	0.646051	0.942143	0	1.59006	5.83401	0.0157192	0.177962	0	-2.73094	15.8952	6.6949e-05	0.000125598	-1	-3.22564	21.2051
SPNCRNA.735	I	1343999	1345867	+	1869	SPNCRNA.735	2.61305	0.0314807	0.00165518	0.967548	1	0	-0.670859	0.680238	0.409505	1	0	-0.715307	0.773724	0.379067	0.871839	0	0.802376	1.05342	0.304721	1	0	-1.19326	2.24711	0.133864	0.356138	0	0.896192	1.36847	0.242075	0.871917	0	0.915436	1.08595	0.29737	0.327478	0	-2.58451	8.91055	0.00283528	0.00334338	-1	-2.81432	10.1674
SPAC6F12.16c	I;I	1344924;1348570	1348506;1348614	-;-	3628	mtr4	10.2039	-0.51055	0.629904	0.427391	1	0	-0.483838	0.565788	0.451937	1	0	-0.325202	0.255455	0.61326	0.871839	0	0.193911	0.0912763	0.762561	1	0	-1.58903	5.84097	0.0156572	0.222269	0	-0.672719	1.09	0.29647	0.885405	0	1.35113	4.27056	0.0387782	0.177962	0	-3.08949	19.754	8.80751e-06	6.69714e-05	-1	-3.40291	23.2527
SPAC6F12.17	I;I	1348687;1350915	1350871;1351231	+;+	2502	rna14	9.6772	-0.565937	0.773023	0.379283	1	0	-0.276409	0.185027	0.667088	1	0	-0.567317	0.775429	0.378543	0.871839	0	0.214477	0.111654	0.738269	1	0	-1.25686	3.71782	0.0538346	0.312288	0	-0.271376	0.178795	0.672411	0.945401	0	1.32548	4.11446	0.0425181	0.177962	0	-2.86857	17.3346	3.13428e-05	8.25483e-05	-1	-3.39257	23.1247
SPAC19E9.01c	I;I	1351565;1353424	1353236;1353770	-;-	2019	nup40	9.01472	-0.156493	0.0595659	0.807183	1	0	0.140973	0.0483437	0.825971	1	0	-0.189294	0.0870345	0.767982	0.902403	0	0.244014	0.144726	0.703628	1	0	-0.740793	1.31982	0.250625	0.430377	0	-0.0895988	0.019553	0.888793	0.985274	0	0.935737	2.08494	0.148758	0.203503	0	-2.88035	17.5043	2.8666e-05	7.99761e-05	-1	-3.51445	24.6073
SPAC19E9.02	I;I;I	1354204;1354688;1354758	1354419;1354711;1357184	+;+;+	2667	fin1	9.26798	-0.428379	0.444154	0.505124	1	0	-0.367736	0.32737	0.567212	1	0	-0.590426	0.839472	0.359548	0.871839	0	0.360634	0.315299	0.574446	1	0	-0.844351	1.70744	0.191318	0.392184	0	-0.295458	0.212083	0.64514	0.941946	0	1.31107	4.038	0.0444865	0.177962	0	-3.11799	20.1141	7.2955e-06	6.69714e-05	-1	-3.66569	26.4154
SPNCRNA.736	I	1356930	1359496	-	2567	SPNCRNA.736	6.78701	-0.0729475	0.0119471	0.912962	1	0	0.335427	0.251948	0.615707	1	0	0.17776	0.0709354	0.78998	0.911349	0	0.577662	0.744749	0.388144	1	0	-0.304737	0.208758	0.647743	0.728986	0	-0.0220449	0.00110473	0.973485	0.998706	0	1.19178	3.13376	0.0766869	0.17805	0	-2.48994	12.6674	0.000372078	0.000501437	-1	-3.09048	18.5087
SPNCRNA.737	I	1357621	1359568	+	1948	SPNCRNA.737	6.03451	0.264325	0.137116	0.711165	1	0	0.400348	0.311392	0.576827	1	0	-0.203979	0.0796046	0.777834	0.905948	0	0.676891	0.889766	0.345541	1	0	0.166262	0.0551982	0.814253	0.859894	0	0.552999	0.615276	0.432808	0.913683	0	1.89024	7.37349	0.00661922	0.177962	0	-2.7649	14.7712	0.000121376	0.000192762	-1	-3.44346	21.5588
SPNCRNA.738	I	1359979	1360931	-	953	SPNCRNA.738	4.30557	-1.03048	1.8397	0.174986	1	0	0.487023	0.437865	0.508155	1	0	-0.625621	0.69055	0.405977	0.871839	0	-0.391458	0.270355	0.603094	1	0	-0.734987	0.997588	0.317895	0.471777	0	-0.108014	0.0222404	0.881449	0.983138	0	1.86252	6.47463	0.0109425	0.177962	0	-2.00813	7.52411	0.00608786	0.00697246	-1	-2.72721	13.0257
SPAC19E9.03	I	1361066	1364174	+	3109	pas1	10.5344	-0.154536	0.0580563	0.809595	1	0	0.354399	0.304895	0.58083	1	0	0.163141	0.0647499	0.79914	0.913466	0	0.151914	0.0561229	0.812732	1	0	-0.342315	0.283959	0.594118	0.687674	0	-0.427394	0.442491	0.505923	0.920034	0	0.979436	2.28782	0.130393	0.192188	0	-2.92569	18.0012	2.20762e-05	7.36911e-05	-1	-3.59694	25.5971
SPAC57A10.02	I	1364749	1367968	+	3220	cdr2	8.93233	-0.444987	0.478909	0.488917	1	0	-0.322689	0.252023	0.615654	1	0	-0.549964	0.72908	0.393181	0.871839	0	0.631422	0.961702	0.326759	1	0	-0.668284	1.07567	0.299667	0.457245	0	-0.135901	0.0449368	0.83212	0.97678	0	1.0086	2.42411	0.119481	0.186748	0	-3.35622	22.8629	1.7398e-06	6.69714e-05	-1	-3.81713	28.2728
SPAC57A10.03	I;I;I;I;I;I	1368172;1368281;1368388;1368646;1368808;1368945	1368240;1368322;1368441;1368725;1368904;1369574	+;+;+;+;+;+	972	cyp1	8.48191	-0.262629	0.166016	0.683677	1	0	-0.0832793	0.0167127	0.897138	1	0	0.0393778	0.0037492	0.951175	0.976272	0	0.23868	0.13712	0.711161	1	0	-0.458572	0.50502	0.477303	0.594426	0	-0.326482	0.2567	0.612396	0.935522	0	0.811901	1.5551	0.212384	0.252146	0	-2.6128	14.5274	0.000138136	0.000213234	-1	-3.07614	19.3787
SPNCRNA.739	I	1368512	1369068	-	557	cyp1-antisense-1	4.8612	0.388463	0.289009	0.590856	1	0	-0.361205	0.236072	0.627057	1	0	-1.10979	2.15532	0.142077	0.871839	0	-0.0176921	0.000536665	0.981518	1	0	-1.38409	3.48021	0.0621069	0.317802	0	-1.57987	4.51126	0.0336723	0.548514	0	1.18941	2.88189	0.0895808	0.178296	0	-2.80996	14.5395	0.000137252	0.000212316	-1	-4.26976	29.1486
SPAC57A10.04	I;I	1370156;1370458	1370394;1371501	+;+	1283	mug10	5.65062	0.431481	0.388389	0.533148	1	0	0.24448	0.124116	0.724612	1	0	-0.276097	0.156865	0.692059	0.880113	0	0.917657	1.73725	0.187488	1	0	-0.0950597	0.0189229	0.890588	0.917361	0	-0.308922	0.200395	0.654402	0.943655	0	0.669291	0.936578	0.33316	0.361237	0	-3.27019	19.3273	1.10122e-05	6.69714e-05	-1	-3.65749	23.1321
SPAC57A10.14	I;I;I	1371478;1371674;1372281	1371620;1372044;1372516	-;-;-	750	sgf11	8.10415	-0.0554926	0.00733687	0.93174	1	0	0.432131	0.443602	0.505389	1	0	-0.270377	0.173611	0.676923	0.877306	0	-0.092628	0.0204074	0.886405	1	0	-0.409618	0.398795	0.527712	0.63508	0	-0.813522	1.56009	0.211652	0.857588	0	0.911229	1.94554	0.163069	0.213624	0	-2.51226	13.5075	0.000237607	0.000333821	-1	-3.66439	25.9515
SPAC57A10.05c	I	1372722	1376240	-	3519	pof1	9.35872	-0.44948	0.488341	0.484668	1	0	-0.21382	0.110865	0.739161	1	0	-0.376549	0.343316	0.557921	0.871839	0	0.543819	0.714492	0.397957	1	0	-0.493929	0.588886	0.44285	0.568765	0	-0.396066	0.380292	0.537447	0.925713	0	1.15842	3.17311	0.0748598	0.17805	0	-3.049	19.317	1.10717e-05	6.69714e-05	-1	-3.58327	25.4395
SPAC57A10.06	I;I	1376587;1377032	1376947;1377072	+;+	402	mug15	5.71921	0.00931157	0.000187992	0.989061	1	0	1.05596	2.32226	0.127535	1	0	0.273056	0.157564	0.69141	0.880084	0	0.415709	0.363475	0.546583	1	0	0.511851	0.557552	0.455248	0.578953	0	-0.758786	1.20855	0.27162	0.879617	0	0.92746	1.55792	0.211971	0.251934	0	-2.10363	8.12475	0.00436651	0.00505882	-1	-2.48329	10.7761
SPAC57A10.07	I	1377248	1378479	+	1232	SPAC57A10.07	9.35573	0.103488	0.02601	0.871876	1	0	0.0426378	0.00442028	0.946992	1	0	-0.084231	0.0171915	0.895683	0.950697	0	0.374656	0.3399	0.559887	1	0	-0.47627	0.548214	0.459048	0.582218	0	-0.342779	0.285134	0.593356	0.931374	0	0.771772	1.42363	0.232807	0.270572	0	-2.94463	18.1331	2.05993e-05	7.23592e-05	-1	-3.6592	26.2504
SPAC57A10.08c	I;I;I	1378475;1378663;1378823	1378620;1378773;1379898	-;-;-	1333	SPAC57A10.08c	7.83349	-0.0984632	0.0228989	0.87972	1	0	-0.0235931	0.00130733	0.971157	1	0	-0.111268	0.0291029	0.864542	0.936949	0	0.0145176	0.000501334	0.982136	1	0	-0.727729	1.23611	0.266221	0.44013	0	-0.788434	1.4496	0.228592	0.861729	0	1.02529	2.43854	0.118386	0.186015	0	-2.85413	16.8168	4.11663e-05	9.42308e-05	-1	-3.79184	27.2679
SPAC57A10.09c	I;I;I	1380312;1381268;1381407	1380975;1381326;1381558	-;-;-	875	nhp6	9.49437	-0.657768	1.04215	0.307322	1	0	-0.287978	0.2005	0.654318	1	0	-0.86143	1.77116	0.183239	0.871839	0	-0.255575	0.158401	0.690633	1	0	-0.852803	1.73888	0.187281	0.390776	0	-1.10871	2.91812	0.0875901	0.746435	0	1.4597	4.94255	0.0262033	0.177962	0	-2.05454	9.45537	0.00210532	0.00252218	-1	-2.96134	18.2614
SPAC57A10.10c	I;I	1382408;1383300	1383224;1383592	-;-	1110	sla1	9.30233	-0.326035	0.257797	0.611638	1	0	-0.790692	1.50035	0.220617	1	0	-0.717398	1.23221	0.266978	0.871839	0	0.265742	0.171379	0.678889	1	0	-1.17503	3.26408	0.0708126	0.323357	0	-0.272849	0.18099	0.670524	0.945401	0	1.3849	4.47021	0.0344908	0.177962	0	-3.02822	19.0989	1.24119e-05	6.69714e-05	-1	-3.42769	23.5349
SPAC57A10.11c	I;I	1383532;1384792	1384723;1385287	-;-	1688	tim40	9.06181	-0.582444	0.82017	0.36513	1	0	-0.979068	2.28662	0.130494	1	0	-0.551171	0.734198	0.391526	0.871839	0	0.160168	0.0623741	0.802782	1	0	-0.858514	1.76612	0.183863	0.38809	0	-0.542736	0.713757	0.398199	0.91265	0	1.34708	4.25499	0.0391351	0.177962	0	-3.17535	20.7	5.37154e-06	6.69714e-05	-1	-3.64142	26.1411
SPAC57A10.12c	I	1385357	1387063	-	1707	ura3	10.8774	0.0914223	0.0203488	0.886567	1	0	0.00299388	2.16902e-05	0.996284	1	0	-0.168783	0.0692395	0.792447	0.911859	0	0.468591	0.532545	0.465539	1	0	-0.800258	1.53987	0.214637	0.408354	0	0.0374483	0.00341881	0.953374	0.996778	0	0.736693	1.3014	0.253959	0.288611	0	-3.0024	18.7838	1.46405e-05	6.81793e-05	-1	-3.53946	24.8697
SPAC20G8.01	I;I;I	1387893;1388067;1388637	1388026;1388574;1390617	+;+;+	2623	cdc17	8.96115	-0.492543	0.587189	0.443508	1	0	-0.240724	0.140718	0.707568	1	0	-0.595621	0.855206	0.355084	0.871839	0	0.333492	0.269955	0.603362	1	0	-0.874138	1.8278	0.176387	0.381216	0	-0.10316	0.0259257	0.872082	0.980582	0	1.22583	3.53486	0.0600915	0.177962	0	-3.02323	19.0495	1.27369e-05	6.69714e-05	-1	-3.60724	25.679
SPAC20G8.02	I	1390637	1393081	+	2445	SPAC20G8.02	8.54144	-0.522018	0.654233	0.418603	1	0	-0.206912	0.103165	0.748064	1	0	-0.544834	0.71177	0.398857	0.871839	0	0.00791071	0.000151537	0.990178	1	0	-0.993298	2.33719	0.126318	0.353758	0	0.150901	0.0550675	0.814469	0.972717	0	1.67807	6.43654	0.0111796	0.177962	0	-2.88079	17.3682	3.07932e-05	8.21963e-05	-1	-3.57287	25.1357
SPNCRNA.58	I	1393082	1393528	-	447	prl58	6.55792	0.33172	0.245812	0.620039	1	0	0.193643	0.0833702	0.772781	1	0	0.145273	0.0470583	0.828263	0.924413	0	-0.420536	0.38966	0.532478	1	0	-1.16537	2.94767	0.0860016	0.329802	0	-0.309095	0.21348	0.644053	0.941659	0	0.953149	1.99148	0.158186	0.210395	0	-2.3325	11.1046	0.000861139	0.0010845	-1	-2.8451	15.8204
SPAC20G8.03	I	1393608	1395820	+	2213	itr2	10.5999	-0.249571	0.151517	0.69709	1	0	-0.341946	0.284031	0.594071	1	0	-0.131407	0.041935	0.837744	0.926746	0	0.20481	0.102079	0.749349	1	0	-1.0945	2.84735	0.0915247	0.331128	0	0.381247	0.353164	0.552327	0.925866	0	1.24077	3.63089	0.0567165	0.177962	0	-2.90025	17.7035	2.58153e-05	7.71686e-05	-1	-3.23418	21.3776
SPAC20G8.04c	I	1395770	1398272	-	2503	cir2	10.0643	-0.268238	0.174375	0.676252	1	0	-0.362447	0.317921	0.57286	1	0	-0.433145	0.452998	0.500914	0.871839	0	0.113599	0.0313065	0.859558	1	0	-0.928972	2.05792	0.151417	0.365241	0	0.036381	0.00320519	0.954852	0.996778	0	1.16927	3.22343	0.0725912	0.177962	0	-3.1515	20.4071	6.25959e-06	6.69714e-05	-1	-4.01942	30.6285
SPNCRNA.740	I	1398982	1399560	+	579	SPNCRNA.740	4.64926	0.156312	0.0492185	0.824429	1	0	0.122749	0.0300411	0.862397	1	0	-0.190785	0.0713878	0.789327	0.911349	0	-1.34081	3.24767	0.071525	1	0	-1.61393	4.89638	0.0269131	0.262385	0	-1.09949	2.34798	0.125446	0.782191	0	0.734617	1.0639	0.302328	0.332068	0	-2.533	11.7864	0.000596665	0.000771558	-1	-3.46651	20.1228
SPAC20G8.05c	I;I;I;I	1399200;1400027;1402656;1402806	1399970;1402464;1402747;1402965	-;-;-;-	3461	cdc15	9.77152	-0.685124	1.12837	0.288123	1	0	-0.46185	0.515175	0.472907	1	0	-0.65451	1.02995	0.31017	0.871839	0	0.435583	0.458675	0.498244	1	0	-0.876419	1.83383	0.175676	0.380705	0	-0.169879	0.0700609	0.791248	0.971309	0	0.862908	1.77782	0.182418	0.228298	0	-3.27428	21.8368	2.96845e-06	6.69714e-05	-1	-3.77274	27.6564
SPAC20G8.06	I	1403154	1409763	+	6610	not1	11.1121	-0.8382	1.68638	0.194079	1	0	-0.68665	1.13596	0.286508	1	0	-0.801249	1.53954	0.214687	0.871839	0	0.262129	0.167046	0.68275	1	0	-1.52114	5.38156	0.0203506	0.241181	0	-0.587534	0.834651	0.360931	0.902556	0	1.2164	3.4924	0.0616513	0.177962	0	-3.29248	22.0842	2.60952e-06	6.69714e-05	-1	-3.61088	25.7348
SPAC20G8.07c	I	1410106	1411256	-	1151	erg2	9.18362	-0.312234	0.23676	0.626556	1	0	-0.142454	0.0493737	0.824157	1	0	-0.210256	0.107263	0.743282	0.892374	0	0.209345	0.106415	0.744263	1	0	-0.588201	0.835309	0.360742	0.504503	0	-0.783374	1.47685	0.224268	0.860854	0	0.699038	1.17016	0.279368	0.310602	0	-2.98681	18.6113	1.60271e-05	6.89194e-05	-1	-3.56668	25.1886
SPAC20G8.08c	I;I;I;I;I	1411624;1412262;1412836;1413276;1413449	1412214;1412792;1413237;1413410;1415165	-;-;-;-;-	3376	fft1	9.4637	-0.0698194	0.011828	0.913396	1	0	-0.239286	0.138818	0.709459	1	0	-0.169235	0.0692763	0.792393	0.911859	0	0.550033	0.729186	0.393147	1	0	-0.811452	1.57604	0.209332	0.406553	0	-0.0558175	0.0075721	0.930657	0.991691	0	1.33677	4.18196	0.0408565	0.177962	0	-2.95565	18.2926	1.89446e-05	7.07841e-05	-1	-3.29466	22.0055
SPAC20G8.09c	I;I;I	1415452;1418509;1418694	1418440;1418654;1418825	-;-;-	3267	nat10	10.6555	-0.277532	0.187417	0.665075	1	0	-0.850677	1.73772	0.187427	1	0	-0.893415	1.90837	0.167144	0.871839	0	0.284087	0.196284	0.657737	1	0	-1.47937	5.1099	0.0237897	0.251349	0	-0.233674	0.132938	0.715405	0.958	0	1.33938	4.2047	0.0403121	0.177962	0	-3.23986	21.4846	3.56682e-06	6.69714e-05	-1	-3.40295	23.2912
SPAC20G8.10c	I	1418900	1420497	-	1598	atg6	7.4039	-0.425244	0.418015	0.517929	1	0	-0.662173	1.00459	0.316202	1	0	-0.708671	1.14993	0.283564	0.871839	0	0.247772	0.142432	0.705875	1	0	-0.951782	2.06785	0.150434	0.365241	0	-0.0632984	0.00935756	0.922937	0.990417	0	1.5167	5.14891	0.023261	0.177962	0	-2.99399	18.0639	2.13618e-05	7.31568e-05	-1	-3.37585	22.1687
SPATRNACYS.01	I	1421149	1421221	+	73	SPATRNACYS.01	0.722536	-1.18822	1.94114	0.163544	1	0	-0.343797	0.174514	0.676131	1	0	-0.490868	0.351827	0.553081	0.871839	0	-1.18545	1.79878	0.17986	1	0	-1.52786	3.31757	0.068543	0.322634	0	-2.7231	9.37823	0.00219577	0.159568	0	-0.404113	0.163669	0.685801	0.699661	0	-3.78973	14.9446	0.000110716	0.000179101	-1	-3.55367	12.6206
SPAC3A12.02	I;I;I	1421817;1422180;1422611	1422071;1422552;1422972	+;+;+	990	SPAC3A12.02	7.80326	-0.148261	0.0517957	0.819968	1	0	0.25401	0.152166	0.696474	1	0	-0.440148	0.454234	0.500331	0.871839	0	0.0631874	0.00941954	0.922683	1	0	-0.275313	0.178616	0.672565	0.747885	0	-0.699476	1.14631	0.284323	0.883001	0	1.20423	3.31819	0.0685171	0.177962	0	-2.58917	14.0617	0.00017691	0.000260326	-1	-3.58547	24.6883
SPAC3A12.03c	I	1423029	1424169	-	1141	meu34	8.02551	-0.256809	0.156862	0.692062	1	0	-0.23797	0.134308	0.714007	1	0	-0.268519	0.17074	0.679455	0.878594	0	0.251702	0.150659	0.697906	1	0	-0.927617	2.01277	0.15598	0.368481	0	-0.247843	0.146429	0.701972	0.9559	0	1.02066	2.41902	0.11987	0.186919	0	-3.06932	19.1226	1.22588e-05	6.69714e-05	-1	-3.58597	24.8831
SPAC3A12.04c	I;I;I;I	1424697;1425231;1425372;1425478	1425161;1425329;1425430;1425562	-;-;-;-	708	rpp1	7.72513	-0.380215	0.339828	0.559928	1	0	-0.537925	0.676042	0.410953	1	0	-0.488836	0.55898	0.454671	0.871839	0	0.194819	0.0893678	0.764982	1	0	-1.01263	2.36925	0.123747	0.352507	0	-0.243009	0.139525	0.708754	0.956867	0	1.21143	3.35057	0.0671817	0.177962	0	-3.15549	19.9049	8.13933e-06	6.69714e-05	-1	-3.59046	24.7115
SPAC3A12.05c	I;I;I;I	1426054;1427189;1429709;1429882	1427148;1429617;1429830;1429956	-;-;-;-	3721	taf2	9.59488	-0.773038	1.43251	0.231355	1	0	-0.505868	0.617421	0.432007	1	0	-0.621655	0.925442	0.33605	0.871839	0	0.203021	0.0999507	0.751889	1	0	-1.24462	3.64285	0.0563105	0.314244	0	-0.0369904	0.00332596	0.954011	0.996778	0	1.39735	4.55865	0.032753	0.177962	0	-3.05125	19.3426	1.09242e-05	6.69714e-05	-1	-3.29417	21.9989
SPAC3A12.06c	I	1430099	1432875	-	2777	SPAC3A12.06c	9.05141	-0.821148	1.61838	0.203317	1	0	-0.668126	1.07497	0.299826	1	0	-0.822717	1.62292	0.202686	0.871839	0	-0.0502869	0.00615651	0.937459	1	0	-1.52912	5.44137	0.0196652	0.236085	0	-0.599487	0.869691	0.351041	0.902556	0	1.358	4.33446	0.0373482	0.177962	0	-3.12139	20.1641	7.10737e-06	6.69714e-05	-1	-3.55824	25.1931
SPAC3A12.19	I;I	1432773;1433199	1433153;1433415	-;-	598	SPAC3A12.19	6.84115	-0.799958	1.4385	0.230383	1	0	-0.789139	1.39353	0.237809	1	0	-1.00147	2.22357	0.135918	0.871839	0	0.0071899	0.000119512	0.991278	1	0	-1.985	8.33283	0.00389349	0.114945	0	-1.1774	3.08255	0.0791361	0.721664	0	1.29023	3.64923	0.0560952	0.177962	0	-2.81294	15.7201	7.34388e-05	0.000132938	-1	-2.99769	17.5163
SPAC3A12.07	I;I;I	1433938;1434048;1434184	1434002;1434137;1434842	+;+;+	814	rpb11	8.92029	-0.0713971	0.012386	0.911385	1	0	-0.0685811	0.0114053	0.914951	1	0	-0.399849	0.386655	0.534063	0.871839	0	0.0370848	0.00335364	0.95382	1	0	-0.904239	1.95542	0.162004	0.37162	0	-1.07133	2.73226	0.0983401	0.763861	0	1.08125	2.75887	0.0967166	0.178773	0	-2.44771	13.0396	0.000304975	0.000417039	-1	-3.51187	24.476
SPAC3A12.08	I	1434874	1436105	+	1232	SPAC3A12.08	6.63578	-0.471986	0.494465	0.481942	1	0	0.190211	0.0806731	0.776387	1	0	-0.0952262	0.0202256	0.886909	0.9469	0	0.0878549	0.01723	0.895567	1	0	-0.359753	0.289524	0.590525	0.684993	0	-0.328379	0.241993	0.62277	0.94015	0	1.13013	2.80736	0.0938326	0.178757	0	-2.67983	14.3215	0.000154091	0.000232279	-1	-3.99021	28.2532
SPAC3A12.09c	I	1435842	1437837	-	1996	ure4	7.48155	-0.0801617	0.0149773	0.902597	1	0	-0.462239	0.494737	0.481822	1	0	-0.239146	0.132792	0.715554	0.887298	0	0.177144	0.073188	0.78675	1	0	-0.394229	0.361644	0.547595	0.651186	0	-0.980342	2.20549	0.13752	0.798962	0	1.30306	3.82397	0.0505244	0.177962	0	-2.77757	15.8194	6.96846e-05	0.000128611	-1	-3.06926	18.7479
SPNCRNA.741	I	1437858	1438678	-	821	rpl2001-antisense-1	0.0445605	-0.86488	0.536359	0.463946	1	0	1.37432	1.89506	0.168632	1	0	1.01592	1.00442	0.316244	0.871839	0	0.816473	0.600783	0.438279	1	0	0.42721	0.18523	0.666917	0.744358	0	0.447885	0.205514	0.650306	0.942593	0	0.829571	0.544187	0.460703	0.482443	0	-2.34714	4.99056	0.0254859	0.027853	-1	-1.01659	1.06224
SPAC3A12.10	I	1438294	1439013	+	720	rpl2001	10.5149	-0.279244	0.189493	0.663339	1	0	-0.0493163	0.00592102	0.938665	1	0	-0.566887	0.774185	0.378926	0.871839	0	0.725847	1.26852	0.260044	1	0	-0.922191	2.0324	0.153977	0.367813	0	0.211808	0.109158	0.741105	0.963237	0	0.897475	1.91746	0.166137	0.215509	0	-2.94333	18.1409	2.05152e-05	7.23592e-05	-1	-3.66763	26.3608
SPAC3A12.11c	I;I;I	1439245;1440112;1440326	1440057;1440276;1440658	-;-;-	1311	cwf2	9.1405	-0.26348	0.168773	0.681204	1	0	-0.273933	0.182116	0.669561	1	0	-0.548416	0.726238	0.394105	0.871839	0	0.0473551	0.00545114	0.941144	1	0	-0.945111	2.13472	0.143996	0.361384	0	-0.485992	0.572243	0.449369	0.914032	0	1.44697	4.87715	0.0272145	0.177962	0	-2.78862	16.5193	4.81585e-05	0.000103232	-1	-3.27019	21.7698
SPAC3A12.12	I	1441020	1442352	+	1333	atp11	7.69752	-0.266332	0.166598	0.683153	1	0	-0.282218	0.186625	0.66574	1	0	-0.471181	0.518	0.471696	0.871839	0	0.126482	0.0376176	0.846213	1	0	-1.17984	3.18848	0.0741591	0.327465	0	-0.117734	0.0326627	0.856581	0.978165	0	1.18751	3.22731	0.0724194	0.177962	0	-2.81039	16.2765	5.474e-05	0.000111507	-1	-3.45076	23.1296
SPAC3A12.13c	I;I	1441967;1443116	1443072;1443260	-;-	1251	hcr1	9.37769	-0.322503	0.252195	0.615534	1	0	-0.227287	0.125317	0.723338	1	0	-0.558594	0.751443	0.38602	0.871839	0	0.279398	0.189323	0.663481	1	0	-1.11908	2.96841	0.0849051	0.329609	0	-0.338331	0.277906	0.598077	0.932269	0	1.01698	2.44933	0.117575	0.185744	0	-2.97234	18.4125	1.7789e-05	6.95749e-05	-1	-3.86685	28.7403
SPAC3A12.14	I;I	1444658;1445059	1444932;1446333	+;+	1550	cam1	10.3788	-0.364883	0.323003	0.569808	1	0	-0.0496865	0.00599723	0.938272	1	0	-0.314633	0.240029	0.624185	0.871839	0	0.125009	0.037994	0.845455	1	0	-1.13798	3.06807	0.0798442	0.328703	0	-0.652108	1.02608	0.311081	0.890391	0	1.14714	3.11175	0.0777293	0.17805	0	-2.49258	13.4874	0.00024017	0.000336923	-1	-3.2132	21.1159
SPAC3A12.15	I	1446480	1449286	+	2807	vps53	9.14245	-0.446383	0.482733	0.487187	1	0	-0.627395	0.948226	0.330171	1	0	-0.589546	0.838017	0.359965	0.871839	0	0.291719	0.206777	0.649305	1	0	-1.16243	3.20158	0.073567	0.327465	0	-0.805511	1.55928	0.211771	0.857588	0	1.31236	4.04178	0.0443871	0.177962	0	-2.80491	16.7032	4.37078e-05	9.7496e-05	-1	-3.15936	20.5091
SPATRNAPRO.03	I	1449398	1449469	-	72	SPATRNAPRO.03	1.55959	-0.893695	0.909199	0.340327	1	0	-0.52852	0.339071	0.560366	1	0	-0.852127	0.783027	0.376217	0.871839	0	2.2191	6.70533	0.00961254	0.481574	0	1.42213	2.85313	0.0911965	0.331128	0	-5.20173	15.7977	7.04863e-05	0.0219665	-1	-2.23004	4.8104	0.0282885	0.177962	0	-1.65474	4.0091	0.0452552	0.0487256	-1	-3.9498	19.5016
SPAC3A12.16c	I;I	1449927;1451079	1451004;1451399	-;-	1399	tim17	9.12959	-0.217048	0.114577	0.734992	1	0	-0.436292	0.461491	0.496928	1	0	-0.310431	0.233766	0.628745	0.871839	0	0.375164	0.341734	0.55883	1	0	-0.803473	1.5514	0.212929	0.408111	0	-0.233612	0.132871	0.715474	0.958	0	0.877143	1.82973	0.17616	0.223084	0	-3.30024	22.0657	2.63482e-06	6.69714e-05	-1	-3.88787	28.9974
SPSNORNA.48	I	1451227	1451437	+	211	snR96	-1.18305	0.14876	0.00908033	0.924084	1	0	-0.019832	0.000313843	0.985866	1	0	-1.35361	0.526444	0.468106	0.871839	0	-0.888203	0.22715	0.633645	1	0	-2.34684	1.63026	0.201667	0.398241	0	0.105055	0.00510671	0.943031	0.993559	0	3.16235	4.02957	0.0447093	0.177962	0	0.789031	0.251501	0.61602	0.623387	0	0.0625531	0.00147905
SPAC3A12.17c	I	1451843	1453348	-	1506	cys12	7.69764	-0.426728	0.426077	0.51392	1	0	-0.016003	0.000603013	0.980409	1	0	-0.339142	0.2692	0.603869	0.871839	0	0.656602	1.0067	0.315695	1	0	-0.701108	1.14524	0.284548	0.449855	0	-0.068146	0.0109623	0.916613	0.989862	0	1.01016	2.34809	0.125436	0.189594	0	-3.09684	19.2533	1.14473e-05	6.69714e-05	-1	-3.97694	29.2809
SPAC3A12.18	I;I	1454782;1455044	1454927;1456870	+;+	1973	zwf1	11.0207	-0.574473	0.798416	0.371567	1	0	-0.331559	0.267011	0.605344	1	0	-0.49975	0.604048	0.437038	0.871839	0	0.42715	0.442712	0.505816	1	0	-1.5174	5.36031	0.0206002	0.241449	0	-0.262036	0.167048	0.682749	0.949574	0	1.50008	5.2363	0.0221203	0.177962	0	-2.51869	13.7305	0.000211005	0.000302356	-1	-2.94608	18.1853
SPAC9.02c	I;I	1456798;1457639	1457541;1457906	-;-	1012	SPAC9.02c	7.27651	-0.761246	1.32546	0.249614	1	0	-0.0414763	0.0039821	0.949684	1	0	-0.577101	0.76256	0.382528	0.871839	0	0.270577	0.169235	0.680792	1	0	-0.72679	1.21326	0.270688	0.442028	0	-0.622165	0.892926	0.344686	0.902287	0	0.677324	1.04242	0.30726	0.336728	0	-3.00544	18.0253	2.17993e-05	7.35488e-05	-1	-3.72571	25.8132
SPAC9.03c	I	1458445	1465300	-	6856	brr2	10.6141	-0.80879	1.57245	0.209852	1	0	-0.768368	1.4204	0.233338	1	0	-0.656888	1.03909	0.308033	0.871839	0	0.482706	0.565052	0.452232	1	0	-1.74397	6.98838	0.00820405	0.173889	0	0.0505168	0.00621747	0.937151	0.992857	0	1.28297	3.87631	0.0489721	0.177962	0	-3.32024	22.4108	2.20129e-06	6.69714e-05	-1	-3.5086	24.5714
SPAC9.05	I;I;I	1470851;1472554;1473440	1472508;1473383;1476275	+;+;+	5324	fml1	8.31651	-0.755117	1.34872	0.245501	1	0	-0.59029	0.826636	0.363247	1	0	-0.788858	1.46496	0.226142	0.871839	0	0.121933	0.0355878	0.850369	1	0	-1.52495	5.3207	0.0210735	0.244381	0	-0.539258	0.694304	0.404704	0.91265	0	1.32871	4.09911	0.0429057	0.177962	0	-3.0917	19.6083	9.50561e-06	6.69714e-05	-1	-3.28919	21.7638
SPAC9.06c	I;I;I;I;I;I	1473457;1473939;1474153;1474264;1474381;1474460	1473885;1474105;1474212;1474341;1474404;1474671	-;-;-;-;-;-	970	SPAC9.06c	7.56763	-0.2221	0.115234	0.734263	1	0	0.1601	0.060012	0.806477	1	0	-0.58935	0.802594	0.370319	0.871839	0	0.021494	0.00107629	0.973829	1	0	-0.374586	0.327626	0.567061	0.665715	0	-0.56515	0.745459	0.387918	0.911975	0	1.00496	2.31331	0.128271	0.190998	0	-2.28185	11.1337	0.000847725	0.00106862	-1	-3.19836	20.216
SPAC9.07c	I;I;I	1474765;1475100;1475948	1475049;1475899;1476147	-;-;-	1285	SPAC9.07c	10.1382	-0.268675	0.174999	0.675706	1	0	-0.390381	0.368869	0.543622	1	0	-0.492732	0.585506	0.444162	0.871839	0	0.15348	0.0571796	0.811011	1	0	-1.37057	4.39624	0.0360183	0.278635	0	-0.380945	0.351581	0.553219	0.926058	0	1.2771	3.81834	0.0506945	0.177962	0	-2.75494	16.1041	5.99536e-05	0.000117718	-1	-3.52103	24.5775
SPNCRNA.742	I	1476731	1478449	+	1719	SPAC9.08c-antisense-1	4.24732	0.445478	0.373308	0.541207	1	0	-1.11708	2.14319	0.143204	1	0	0.599152	0.674033	0.411649	0.871839	0	1.15433	2.47966	0.115327	1	0	-1.40751	3.53135	0.0602187	0.315302	0	1.18251	2.65241	0.103393	0.767811	0	1.7904	5.25536	0.0218792	0.177962	0	-2.79098	12.1173	0.000499573	0.000655752	-1	-2.18089	7.6829
SPAC9.08c	I	1476887	1478399	-	1513	SPAC9.08c	8.44913	-0.245495	0.144978	0.703381	1	0	0.853754	1.73307	0.188019	1	0	-0.459266	0.505201	0.477224	0.871839	0	-0.0696218	0.0116668	0.913985	1	0	0.00959463	0.000223957	0.98806	0.992261	0	-1.18797	3.30766	0.0689577	0.704819	0	1.08964	2.78084	0.0953982	0.178757	0	-2.53917	13.844	0.000198628	0.000287172	-1	-3.37011	22.672
SPAC9.09	I	1478383	1481172	+	2790	met26	13.3766	-0.860031	1.75341	0.185449	1	0	-0.483909	0.560689	0.453983	1	0	-0.565703	0.759749	0.383407	0.871839	0	0.463284	0.513876	0.473466	1	0	-1.17583	3.22923	0.0723346	0.326138	0	-0.158482	0.0603831	0.805892	0.971309	0	1.15665	3.12687	0.0770115	0.17805	0	-3.27241	21.5798	3.39401e-06	6.69714e-05	-1	-3.41018	23.0959
SPNCRNA.743	I	1481083	1482570	-	1488	SPNCRNA.743	3.08522	-0.365485	0.173721	0.676826	1	0	1.20666	2.10388	0.146926	1	0	0.686286	0.675201	0.411244	0.871839	0	-0.93507	0.952687	0.329036	1	0	-1.25464	2.05973	0.151237	0.365241	0	0.0150614	0.000333536	0.985429	0.999675	0	1.87573	5.91923	0.0149765	0.177962	0	-0.736129	0.970865	0.324465	0.334011	0	-1.57875	4.2911
SPAC9.10	I	1481401	1484752	+	3352	thi9	11.122	-0.344518	0.287686	0.591707	1	0	0.332767	0.268834	0.604115	1	0	-0.600191	0.865743	0.352136	0.871839	0	0.567854	0.779016	0.377442	1	0	-1.09834	2.86098	0.0907521	0.331128	0	0.193302	0.0907817	0.763186	0.967404	0	1.03035	2.52538	0.112027	0.183437	0	-2.72738	15.8705	6.7827e-05	0.000126385	-1	-3.24656	21.5226
SPATRNAMET.02	I	1484979	1485061	-	83	SPATRNAMET.02	-0.566662	1.31511	0.954891	0.328477	1	0	1.36731	1.0781	0.299123	1	0	-0.246419	0.0232943	0.878694	0.942395	0	2.92285	5.81534	0.015887	0.66907	0	1.85678	2.30262	0.129156	0.354687	0	0.0193451	0.000215773	0.98828	1	0	2.06787	3.3383	0.0676844	0.177962	0	-0.349606	0.104774	0.746174	0.75163	0	0.167766	0.0245889
SPAC9.11	I;I	1485594;1485946	1485887;1487904	+;+	2253	SPAC9.11	6.61333	-0.530559	0.618916	0.43145	1	0	-0.49418	0.535823	0.464169	1	0	-0.317137	0.222029	0.637498	0.871839	0	0.652702	0.941524	0.331886	1	0	-0.990071	2.13359	0.144103	0.361472	0	0.28849	0.186353	0.665969	0.943655	0	1.53344	5.07195	0.024316	0.177962	0	-2.94402	16.9983	3.74136e-05	8.98665e-05	-1	-3.03756	17.7696
SPAC9.12c	I;I	1486827;1487287	1487237;1488388	-;-	1513	atp12	7.97945	-0.0995314	0.0235432	0.878053	1	0	-0.338089	0.27052	0.602983	1	0	-0.0521977	0.00644666	0.936006	0.970275	0	0.317461	0.238917	0.624989	1	0	-0.763008	1.36743	0.242255	0.42392	0	-0.137013	0.0447167	0.832526	0.976831	0	1.26929	3.69877	0.0544525	0.177962	0	-2.83648	16.6787	4.42755e-05	9.81349e-05	-1	-3.7914	27.2959
SPAC9.13c	I	1488610	1489774	-	1165	cwf16	8.85287	-0.254145	0.156638	0.692271	1	0	-0.0164845	0.000660994	0.979489	1	0	-0.209209	0.10595	0.744802	0.892525	0	0.360669	0.315062	0.57459	1	0	-0.549049	0.727276	0.393768	0.530514	0	-0.912284	1.99021	0.158319	0.823741	0	1.02437	2.49745	0.114031	0.184314	0	-3.03373	19.2013	1.17632e-05	6.69714e-05	-1	-3.84439	28.6329
SPAC5D6.13	I	1490050	1492204	-	2155	vps74	9.73466	-0.172863	0.0725426	0.78767	1	0	-0.186632	0.0844945	0.771297	1	0	-0.386917	0.361719	0.547553	0.871839	0	0.236188	0.135356	0.712942	1	0	-0.951132	2.15606	0.142008	0.360142	0	-0.164188	0.065499	0.798007	0.971309	0	1.07467	2.72889	0.098548	0.178773	0	-2.92401	17.9009	2.32712e-05	7.45185e-05	-1	-3.45445	23.8047
SPAC5D6.12	I	1492307	1495689	-	3383	mtf2	7.25228	-0.356971	0.294138	0.587581	1	0	-0.379524	0.332191	0.564372	1	0	-0.381876	0.334599	0.562964	0.871839	0	0.495653	0.56706	0.451429	1	0	-1.24389	3.47555	0.062282	0.317802	0	-0.0172647	0.000691711	0.979018	0.998812	0	1.16176	2.99897	0.0833174	0.17805	0	-3.07205	18.5823	1.62728e-05	6.91292e-05	-1	-3.29052	20.7605
SPAC5D6.10c	I	1494670	1495830	+	1161	mug116	-1.49193	-7.88497	3.03873	0.0812994	1	0	0.92147	0.455815	0.499586	1	0	2.05648	2.66308	0.102702	0.871839	0	-7.93202	2.45705	0.116999	1	0	-1.41129	0.751757	0.38592	0.524402	0	-0.456681	0.101483	0.750057	0.964587	0	9.32713	12.2907	0.00045521	0.0362687	1	6.16086	2.87917	0.0897323	0.0949592	0	5.70853	2.14777
SPAC5D6.09c	I	1495270	1498669	+	3400	mug86	7.16412	0.0696607	0.0110116	0.916427	1	0	0.00886979	0.000177359	0.989374	1	0	0.235405	0.125583	0.723057	0.889303	0	0.390994	0.344987	0.556965	1	0	-1.05552	2.47415	0.115732	0.348563	0	-0.531513	0.637816	0.424503	0.913683	0	2.0541	9.04517	0.0026339	0.113104	0	-2.66816	14.5643	0.00013546	0.000210133	-1	-3.20858	19.9918
SPAC5D6.08c	I;I	1498809;1499434	1499358;1500084	+;+	1201	mes1	6.78428	-0.122446	0.0335771	0.854609	1	0	-0.28348	0.179148	0.672106	1	0	-0.651389	0.93484	0.333608	0.871839	0	0.0583596	0.00762786	0.930403	1	0	-0.721217	1.15663	0.282166	0.449383	0	-0.829634	1.52884	0.216287	0.858744	0	0.930241	1.9418	0.163473	0.213941	0	-3.00466	17.7645	2.49999e-05	7.6285e-05	-1	-3.83627	26.7816
SPAC5D6.07c	I	1500851	1502700	+	1850	pxa1	7.67836	0.178473	0.0750237	0.784158	1	0	-0.0342521	0.00273664	0.958279	1	0	-0.25838	0.15617	0.692707	0.88041	0	-0.102999	0.0249079	0.874597	1	0	-0.952567	2.09467	0.147814	0.36422	0	-0.44167	0.458399	0.498373	0.920034	0	1.35249	4.14124	0.0418505	0.177962	0	-2.6748	14.8426	0.000116866	0.000187049	-1	-3.19777	20.2424
SPAC5D6.06c	I;I	1502635;1503420	1503373;1503758	+;+	1078	alg14	7.58287	0.0145786	0.000496752	0.982218	1	0	-0.0905393	0.0191424	0.889959	1	0	-0.3245	0.245283	0.620416	0.871839	0	0.0378265	0.00334526	0.953878	1	0	-0.502852	0.589263	0.442704	0.568724	0	-0.919678	1.94983	0.162605	0.82756	0	0.890159	1.83296	0.175778	0.222686	0	-2.8101	16.2398	5.58104e-05	0.000112566	-1	-3.78805	26.9978
SPAC5D6.05	I;I;I;I	1503761;1504228;1504404;1504612	1504174;1504350;1504509;1504864	-;-;-;-	896	med18	8.46942	-0.213583	0.109795	0.740378	1	0	-0.536474	0.688702	0.406606	1	0	-0.427673	0.438733	0.507735	0.871839	0	0.276066	0.183489	0.668392	1	0	-0.70595	1.18928	0.275475	0.444646	0	-1.24491	3.63095	0.0567143	0.675103	0	1.06114	2.64689	0.103753	0.179789	0	-3.05971	19.2502	1.14658e-05	6.69714e-05	-1	-3.43147	23.4256
SPAC5D6.04	I;I;I;I	1505088;1506641;1506768;1507028	1506583;1506731;1506898;1507648	-;-;-;-	2339	SPAC5D6.04	9.93293	-0.161964	0.0636102	0.800878	1	0	-0.201399	0.0982375	0.753955	1	0	-0.315037	0.240018	0.624193	0.871839	0	-0.0474579	0.00546074	0.941093	1	0	-0.741484	1.31752	0.251037	0.430749	0	-0.425619	0.438034	0.508073	0.920258	0	0.974166	2.25796	0.132929	0.1932	0	-2.89931	17.6643	2.63529e-05	7.78694e-05	-1	-3.64092	26.0562
SPAC5D6.02c	I	1509574	1511606	+	2033	mug165	5.8801	-0.464075	0.451989	0.501392	1	0	-0.466258	0.450852	0.501931	1	0	-0.509161	0.539079	0.462815	0.871839	0	0.159772	0.0539411	0.816342	1	0	-0.840506	1.48	0.223775	0.41454	0	-0.710731	1.06676	0.301678	0.887619	0	1.00111	2.14291	0.14323	0.200038	0	-2.95472	16.546	4.74849e-05	0.000102259	-1	-3.41412	21.1069
SPAC5D6.01	I;I	1511592;1512346	1512198;1512406	-;-	668	rps2202	10.8575	-0.230607	0.129266	0.719194	1	0	-0.389822	0.368951	0.543577	1	0	-0.755472	1.37229	0.241418	0.871839	0	0.00827086	0.000166499	0.989705	1	0	-0.739346	1.31545	0.25141	0.430776	0	-1.09968	2.87849	0.0897702	0.748598	0	0.959723	2.1969	0.138288	0.197346	0	-3.01124	18.9084	1.37148e-05	6.79879e-05	-1	-3.78875	27.8708
SPNCRNA.173	I	1512457	1512674	+	218	SPNCRNA.173	2.30586	0.354282	0.192118	0.661159	1	0	-0.039547	0.00228162	0.961902	1	0	0.373761	0.213701	0.643882	0.872897	0	0.832296	1.05628	0.304066	1	0	-0.128542	0.0253443	0.873512	0.905122	0	-0.848134	1.09371	0.29565	0.885405	0	0.892159	1.2278	0.267835	0.30098	0	-2.64949	10.5857	0.00113964	0.00141185	-1	-3.49149	16.2838
SPAC57A7.13	I;I;I;I	1512683;1513409;1514086;1514371	1513366;1514014;1514316;1514838	-;-;-;-	1989	SPAC57A7.13	7.87826	-0.920485	1.97275	0.160157	1	0	-1.0298	2.45232	0.117351	1	0	-1.0444	2.52065	0.112365	0.871839	0	-0.0701397	0.0116423	0.914075	1	0	-1.53011	5.29834	0.0213458	0.245069	0	-0.515672	0.628922	0.427751	0.913683	0	1.35711	4.20878	0.0402152	0.177962	0	-2.92835	17.5765	2.75984e-05	7.91107e-05	-1	-3.3513	22.1758
SPAC57A7.12	I;I	1514942;1516789	1516663;1516959	-;-	1893	ssz1	11.3069	-0.318053	0.245541	0.620233	1	0	-0.256119	0.159356	0.68975	1	0	-0.411331	0.408768	0.522595	0.871839	0	0.303555	0.223607	0.636305	1	0	-1.37064	4.40331	0.0358692	0.278635	0	0.141383	0.0486202	0.825482	0.975156	0	1.04798	2.60594	0.106464	0.181128	0	-3.06714	19.5011	1.00541e-05	6.69714e-05	-1	-3.6079	25.6871
SPAC57A7.11	I	1517223	1521460	-	4238	mip1	9.95181	-0.706686	1.19944	0.273434	1	0	-0.413092	0.412394	0.520757	1	0	-0.611228	0.898242	0.343254	0.871839	0	0.265836	0.171298	0.678961	1	0	-1.29449	3.93362	0.04733	0.303632	0	-0.251968	0.153982	0.694759	0.953203	0	1.2874	3.88915	0.048599	0.177962	0	-3.07694	19.6169	9.46309e-06	6.69714e-05	-1	-3.56324	25.1241
SPAC57A7.10c	I;I;I	1521619;1521787;1523897	1521742;1523837;1524855	+;+;+	3134	sec21	11.0393	-0.647896	1.01327	0.314121	1	0	-0.473059	0.54224	0.461506	1	0	-0.714909	1.22957	0.26749	0.871839	0	0.323117	0.253721	0.614467	1	0	-1.38041	4.46814	0.0345326	0.277477	0	0.0738161	0.0132605	0.908323	0.989426	0	1.30208	3.98511	0.0459042	0.177962	0	-3.03931	19.2419	1.15157e-05	6.69714e-05	-1	-3.28143	21.8937
SPAC57A7.09	I	1524651	1526191	-	1541	SPAC57A7.09	7.9899	-0.22059	0.114853	0.734685	1	0	0.0496178	0.00580744	0.939255	1	0	-0.148763	0.0522191	0.819246	0.921687	0	0.701083	1.15305	0.282912	1	0	-0.479608	0.541962	0.461621	0.583244	0	0.111652	0.0295692	0.863471	0.978589	0	1.1167	2.90185	0.0884781	0.17825	0	-3.29045	21.6622	3.25137e-06	6.69714e-05	-1	-3.76206	27.0888
SPATRNALEU.01	I	1527088	1527181	-	94	SPATRNALEU.01	2.46174	-0.766108	0.854617	0.35525	1	0	0.584657	0.534116	0.464882	1	0	-0.277121	0.116541	0.732816	0.889968	0	1.09034	1.8747	0.170938	1	0	0.680782	0.763247	0.382314	0.521718	0	-2.1574	6.31587	0.0119662	0.358638	0	1.69531	4.12615	0.0422254	0.177962	0	-1.58891	3.82977	0.0503498	0.05407	0	-1.63024	3.94331
SPAC57A7.08	I	1527565	1529862	-	2298	pzh1	9.72529	-0.600859	0.869189	0.35118	1	0	0.0127032	0.000390802	0.984228	1	0	-0.503165	0.610194	0.434715	0.871839	0	0.333429	0.269197	0.603871	1	0	-0.817053	1.59755	0.206251	0.403175	0	0.395463	0.378638	0.538333	0.925713	0	1.12763	3.00888	0.0828095	0.17805	0	-3.03851	19.1751	1.19262e-05	6.69714e-05	-1	-3.65114	26.2332
SPAC57A7.07c	I	1529856	1531247	+	1392	SPAC57A7.07c	8.21427	-0.106075	0.0269557	0.869588	1	0	-0.0459888	0.00505527	0.943318	1	0	-0.285056	0.193931	0.659665	0.873586	0	0.0626761	0.00938719	0.922816	1	0	-0.715416	1.21342	0.270656	0.442028	0	-0.487173	0.566763	0.451548	0.914032	0	0.985225	2.26883	0.132	0.192712	0	-2.90481	17.4792	2.90468e-05	8.04553e-05	-1	-3.56888	24.8422
SPAC57A7.06	I;I	1531138;1533885	1533838;1534330	-;-	3147	utp14	9.34866	-0.544488	0.715576	0.397599	1	0	-0.637946	0.979244	0.322385	1	0	-0.684152	1.12252	0.289377	0.871839	0	0.607933	0.89136	0.345109	1	0	-1.48359	5.11854	0.0236715	0.251349	0	-0.41793	0.423214	0.515338	0.922557	0	1.31181	4.03395	0.0445934	0.177962	0	-3.16147	20.6179	5.60684e-06	6.69714e-05	-1	-3.28977	21.9675
SPNCRNA.744	I	1533565	1534417	+	853	SPAC57A7.06-antisense-1	2.93066	2.7219	8.08648	0.00445966	0.893689	0	2.16024	4.92474	0.0264749	0.921464	0	2.96955	9.66542	0.00187769	0.192423	0	2.17217	4.82051	0.028123	0.921781	0	0.693508	0.476475	0.490023	0.60514	0	1.83317	3.65787	0.0558048	0.67357	0	2.12879	7.41982	0.00645092	0.177962	0	-1.67758	4.6246	0.0315166	0.0342513	-1	-0.747913	0.984908
SPAC57A7.05	I	1534352	1541786	-	7435	SPAC57A7.05	10.0667	-1.86869	7.93716	0.00484299	0.903837	0	-1.03017	2.51206	0.112978	1	0	-1.22529	3.53222	0.0601873	0.871839	0	-0.738437	1.30842	0.252681	1	0	-2.35783	12.208	0.00047584	0.0299689	-1	-2.17426	10.5129	0.00118546	0.120607	0	1.7621	7.10678	0.00767931	0.177962	0	-2.90727	17.7651	2.4992e-05	7.6285e-05	-1	-3.36574	22.838
SPAC57A7.04c	I	1540606	1545221	+	4616	pabp	11.7922	-0.980152	2.28913	0.130283	1	0	-0.478377	0.553184	0.45702	1	0	-0.750958	1.35004	0.245271	0.871839	0	0.286566	0.199108	0.655442	1	0	-1.41372	4.66407	0.0308001	0.270359	0	0.146264	0.0519419	0.819718	0.974788	0	0.908662	1.9652	0.160959	0.212435	0	-3.1073	19.9374	8.00198e-06	6.69714e-05	-1	-3.6379	26.002
SPAC57A7.15c	I;I	1545323;1545661	1545608;1546250	-;-	876	SPAC57A7.15c	6.50694	-0.293428	0.190907	0.662163	1	0	-0.339516	0.253324	0.614744	1	0	-0.622967	0.848353	0.357019	0.871839	0	-0.13801	0.0420521	0.837521	1	0	-0.756325	1.25903	0.261835	0.43722	0	-1.03866	2.35825	0.124622	0.782191	0	0.961595	2.02991	0.154229	0.207309	0	-2.7309	14.7606	0.000122057	0.000193564	-1	-3.44016	21.965
SPAC167.07c	I;I;I	1546286;1549546;1549647	1549487;1549602;1550081	+;+;+	3694	hul5	9.36321	-0.364403	0.321581	0.570659	1	0	-0.400018	0.386901	0.533933	1	0	-0.231469	0.12986	0.718578	0.888714	0	0.250567	0.152279	0.696367	1	0	-1.03622	2.55103	0.110222	0.346943	0	-0.306615	0.22818	0.632877	0.94015	0	1.25707	3.72032	0.0537541	0.177962	0	-3.1177	20.0367	7.59708e-06	6.69714e-05	-1	-3.38744	23.1149
SPAC167.05	I	1549926	1553310	-	3385	SPAC167.05	9.02706	-0.559407	0.755995	0.384585	1	0	-0.754245	1.36503	0.242668	1	0	-0.805958	1.55617	0.212226	0.871839	0	0.183853	0.082145	0.774411	1	0	-0.825514	1.63336	0.201239	0.398241	0	0.0990106	0.0238829	0.877183	0.981193	0	1.29561	3.95574	0.0467118	0.177962	0	-3.16993	20.7281	5.2933e-06	6.69714e-05	-1	-3.53755	24.9428
SPAC167.06c	I	1550050	1550889	+	840	mug143	7.09305	-0.973735	2.12867	0.144566	1	0	-1.25296	3.44444	0.0634649	1	0	-2.00313	8.33632	0.00388602	0.329465	0	-2.40756	11.6779	0.000632453	0.0774521	0	-2.7883	15.4482	8.47993e-05	0.00741144	-1	-2.8799	16.3853	5.16852e-05	0.0179892	-1	1.56441	5.41618	0.019951	0.177962	0	-2.1975	10.2453	0.00137035	0.00167848	-1	-3.10897	19.0276
SPAC167.04	I;I;I;I	1553587;1554135;1554214;1554381	1554072;1554166;1554292;1554941	-;-;-;-	1158	pam17	8.98786	-0.105706	0.0271648	0.869088	1	0	-0.437417	0.463123	0.496168	1	0	-0.535523	0.691729	0.405577	0.871839	0	0.0685885	0.011444	0.914808	1	0	-0.742098	1.32385	0.249903	0.429807	0	-0.831889	1.6621	0.19732	0.844227	0	1.34262	4.23016	0.0397118	0.177962	0	-2.79867	16.6335	4.5343e-05	9.92562e-05	-1	-3.50018	24.4298
SPAC167.02	I;I;I;I;I;I	1554880;1557456;1557628;1557898;1558070;1558268	1557410;1557589;1557843;1558014;1558220;1558526	-;-;-;-;-;-	3408	ptb1	8.63963	-0.552082	0.732903	0.391944	1	0	0.0168611	0.000688587	0.979065	1	0	-0.603728	0.87458	0.349691	0.871839	0	0.00579277	8.07826e-05	0.992829	1	0	-0.473383	0.539769	0.462529	0.583593	0	-0.266832	0.172449	0.677945	0.947232	0	1.16711	3.21215	0.0730933	0.177962	0	-2.57627	14.3104	0.000155008	0.000233447	-1	-3.37547	22.9388
SPAC167.03c	I	1554993	1557929	+	2937	snu66	8.34025	-0.109739	0.0289374	0.864924	1	0	-0.852743	1.71615	0.190189	1	0	-0.60938	0.883142	0.347343	0.871839	0	0.298368	0.213366	0.644142	1	0	-1.19254	3.32086	0.0684059	0.322632	0	0.0653386	0.010247	0.91937	0.989862	0	1.54953	5.48347	0.0191971	0.177962	0	-2.84078	16.8916	3.95771e-05	9.21885e-05	-1	-3.29901	21.8019
SPAC167.09	I;I;I	1557902;1559007;1559174	1558957;1559127;1559475	+;+;+	1479	SPAC167.09	7.06229	-0.108856	0.0271569	0.869106	1	0	-0.299057	0.203607	0.651825	1	0	-0.23242	0.123125	0.72567	0.889303	0	0.190962	0.0834285	0.772704	1	0	-0.718316	1.17145	0.279103	0.447228	0	-0.825721	1.54358	0.214085	0.858632	0	0.769271	1.34035	0.246972	0.282712	0	-2.7919	15.7314	7.30035e-05	0.000132345	-1	-3.77389	26.276
SPAC167.01	I;I	1559383;1559690	1559639;1562894	-;-	3462	ire1	9.01796	0.0176791	0.000759653	0.978012	1	0	-0.244965	0.145635	0.702742	1	0	-0.0832056	0.0167974	0.896879	0.950706	0	0.433408	0.455236	0.499859	1	0	-0.93047	2.06926	0.150294	0.365241	0	0.195103	0.0926678	0.760813	0.967272	0	1.07844	2.76111	0.0965811	0.178773	0	-3.08673	19.7486	8.83278e-06	6.69714e-05	-1	-3.49842	24.4205
SPNCRNA.555	I	1559881	1561967	+	2087	ire1-antisense-1	2.73736	0.0123843	0.000236146	0.987739	1	0	0.229102	0.075192	0.783922	1	0	0.963453	1.39526	0.237519	0.871839	0	-0.919176	1.00471	0.316174	1	0	2.13713	7.06172	0.00787483	0.170184	0	-0.410187	0.249009	0.617774	0.93936	0	1.11328	1.88285	0.17001	0.218315	0	-0.562332	0.540018	0.462425	0.471553	0	-1.37791	3.09112
SPRRNA.53	I	1563479	1563593	+	115	SPRRNA.53	13.4383	0.00445265	4.77205e-05	0.994488	1	0	-0.727462	1.25764	0.262097	1	0	-0.349208	0.292272	0.588768	0.871839	0	0.956962	2.16155	0.141502	1	0	-1.38113	4.41583	0.0356069	0.278635	0	-1.16092	3.15538	0.0756772	0.721664	0	0.900476	1.91162	0.166784	0.215873	0	-2.74693	15.851	6.85317e-05	0.000127232	-1	-2.32347	11.7082
SPAC167.08	I	1564101	1568523	-	4423	Tf2-2	3.63944	0.204911	0.0749844	0.784213	1	0	0.19874	0.0703261	0.790863	1	0	-0.47799	0.385451	0.5347	0.871839	0	0.0586339	0.00593346	0.938601	1	0	-0.720559	0.912605	0.339424	0.486867	0	-0.200758	0.0736763	0.786057	0.971309	0	1.75644	5.42567	0.0198428	0.177962	0	-2.35071	9.55082	0.00199861	0.00239869	-1	-3.18768	15.8996
SPAC1705.02	I;I;I	1568838;1569064;1569216	1568869;1569160;1569449	+;+;+	363	SPAC1705.02	6.28041	-0.990701	2.10103	0.1472	1	0	0.353278	0.273091	0.601266	1	0	-0.60291	0.787411	0.374884	0.871839	0	0.0319745	0.00224981	0.962169	1	0	-0.726854	1.15105	0.28333	0.449383	0	-0.717141	1.12575	0.288683	0.885018	0	0.920307	1.8179	0.177564	0.224039	0	-1.895	7.45916	0.00631143	0.00721478	-1	-2.41012	11.5692
SPAC1705.03c	I	1569613	1571567	-	1955	ecm33	10.704	-0.890871	1.9028	0.167765	1	0	-0.165458	0.0665683	0.796401	1	0	-0.605866	0.884766	0.3469	0.871839	0	0.553362	0.741735	0.389106	1	0	-0.685043	1.12943	0.287898	0.45152	0	-1.43196	4.80448	0.0283858	0.519246	0	1.05537	2.65035	0.103527	0.179789	0	-2.98458	18.6827	1.54376e-05	6.89116e-05	-1	-3.51414	24.6264
SPNCRNA.745	I	1572800	1573408	-	609	SPNCRNA.745	2.26262	-0.85096	1.0404	0.307729	1	0	0.158531	0.039048	0.843354	1	0	-0.558373	0.45711	0.498978	0.871839	0	-0.337216	0.162063	0.687265	1	0	-0.561454	0.489536	0.484134	0.600446	0	-2.29687	7.11105	0.00766102	0.281851	0	0.777605	1.01022	0.31485	0.343524	0	-3.48288	17.8455	2.39589e-05	7.52212e-05	-1	-3.79288	20.3526
SPNCRNA.175	I	1573772	1574466	+	695	SPNCRNA.175	-1.28887	1.80327	2.40375	0.121045	1	0	0.732534	0.33377	0.563448	1	0	0.528863	0.166591	0.68316	0.879003	0	1.77812	2.20129	0.137896	1	0	1.42602	1.57123	0.210029	0.406752	0	-1.38968	0.970436	0.324571	0.898568	0	2.54012	2.13295	0.144163	0.200345	0	-1.09095	0.340321	0.559644	0.567452	0	0.652211	0.167599
SPAC23H4.18c	I;I;I;I	1575290;1575673;1575886;1576021	1575484;1575822;1575976;1576307	+;+;+;+	723	rbx1	8.55968	0.00503515	6.20956e-05	0.993713	1	0	-0.422014	0.427946	0.512999	1	0	-0.234079	0.131969	0.716399	0.88768	0	0.136434	0.044927	0.832138	1	0	-0.776648	1.43872	0.230347	0.417681	0	-0.888718	1.88252	0.170048	0.832575	0	1.3026	3.95343	0.0467759	0.177962	0	-2.50156	13.4713	0.000242246	0.000339257	-1	-3.25922	21.4903
SPAC23H4.17c	I;I	1576712;1577902	1577836;1578028	+;+	1252	srb10	7.4045	-0.365587	0.310565	0.577334	1	0	-0.460387	0.489751	0.484038	1	0	-0.649053	0.969137	0.324895	0.871839	0	0.403276	0.378127	0.538607	1	0	-0.814349	1.5254	0.216804	0.409401	0	-0.578962	0.778463	0.377612	0.908282	0	0.966691	2.13315	0.144144	0.200345	0	-3.21731	20.4245	6.20293e-06	6.69714e-05	-1	-3.54535	23.9808
SPAC23H4.16c	I;I;I;I	1578314;1578492;1578793;1579043	1578445;1578656;1578984;1579610	+;+;+;+	1057	SPAC23H4.16c	7.81096	-0.0724094	0.0124046	0.911318	1	0	-0.0955899	0.0215877	0.883189	1	0	-0.379148	0.338013	0.560979	0.871839	0	0.354968	0.296849	0.585864	1	0	-0.481067	0.544251	0.460676	0.583053	0	-0.555468	0.725697	0.394282	0.91265	0	0.891907	1.84566	0.174289	0.221521	0	-3.19646	20.4207	6.21526e-06	6.69714e-05	-1	-3.68056	25.8299
SPAC23H4.15	I	1579668	1582323	-	2656	tsr1	9.68012	-0.109784	0.0292738	0.864148	1	0	-0.204957	0.101939	0.749515	1	0	-0.395186	0.377121	0.539148	0.871839	0	0.479186	0.555251	0.45618	1	0	-1.23704	3.60494	0.0576082	0.314244	0	-0.373006	0.337293	0.561396	0.928592	0	1.08593	2.78971	0.0948714	0.178757	0	-3.17734	20.7318	5.28306e-06	6.69714e-05	-1	-3.52917	24.7015
SPAC23H4.14	I;I;I;I;I	1582412;1582657;1585092;1585248;1585371	1582597;1585045;1585196;1585325;1585637	-;-;-;-;-	3025	vam6	9.02551	-0.423434	0.434677	0.509703	1	0	-0.262119	0.166852	0.682925	1	0	-0.485533	0.570255	0.450158	0.871839	0	0.373302	0.338284	0.560821	1	0	-1.18647	3.32968	0.0680403	0.322632	0	0.0742573	0.0134403	0.907706	0.989426	0	1.34373	4.23245	0.0396581	0.177962	0	-2.83363	16.9691	3.7994e-05	9.0353e-05	-1	-3.30028	22.0819
SPAC23H4.21	I;I	1585742;1586189	1586096;1586534	-;-	701	SPAC23H4.21	6.55673	-0.263486	0.154126	0.694623	1	0	0.456856	0.463493	0.495996	1	0	-0.0726878	0.0116981	0.913871	0.958513	0	0.0265116	0.00156419	0.968452	1	0	-0.471309	0.494034	0.482133	0.598912	0	-0.896673	1.76984	0.183401	0.841722	0	1.06192	2.46137	0.116677	0.185513	0	-2.57209	13.2641	0.000270542	0.000374523	-1	-3.52598	22.8307
SPAC23H4.13c	I;I	1586008;1586944	1586863;1587570	+;+	1483	SPAC23H4.13c	7.51497	0.42822	0.426174	0.513872	1	0	0.108795	0.0275784	0.868104	1	0	0.24291	0.137343	0.710936	0.884644	0	0.571196	0.755757	0.38466	1	0	-0.68996	1.09971	0.294329	0.454906	0	0.0317577	0.00237127	0.961162	0.997354	0	0.974858	2.17818	0.13998	0.19856	0	-2.61141	14.17	0.000167012	0.000247968	-1	-3.31092	21.452
SPAC23H4.12	I;I	1587022;1587623	1587573;1588751	-;-	1681	alp13	9.02373	-0.370498	0.333114	0.563831	1	0	0.138434	0.0466302	0.829034	1	0	-0.32321	0.253193	0.614836	0.871839	0	0.208743	0.105893	0.744869	1	0	-0.720377	1.24926	0.263693	0.438878	0	-0.0782851	0.0149363	0.902729	0.98916	0	0.937212	2.08582	0.148673	0.203429	0	-2.47458	13.34	0.000259804	0.00036117	-1	-3.60983	25.6544
SPAC23H4.11c	I;I	1588622;1589463	1589391;1589730	+;+	1038	cnl2	6.07137	-0.251404	0.136013	0.712277	1	0	-0.550142	0.642986	0.422631	1	0	-0.396575	0.336539	0.561834	0.871839	0	0.267517	0.153507	0.695206	1	0	-1.1595	2.82705	0.0926883	0.33126	0	-0.0406302	0.0035989	0.952163	0.996778	0	1.3469	3.83366	0.050233	0.177962	0	-2.54655	12.7476	0.000356472	0.000481879	-1	-2.88498	15.8418
SPAC23H4.10c	I	1589743	1593248	+	3506	thi4	12.0243	-0.543915	0.713087	0.398421	1	0	-0.42025	0.426662	0.513631	1	0	-0.676417	1.09707	0.294909	0.871839	0	0.243231	0.14323	0.705091	1	0	-1.88075	8.03039	0.0045999	0.12416	0	-0.574748	0.795837	0.372341	0.908282	0	0.894809	1.90376	0.167658	0.216548	0	-2.64412	14.9679	0.000109356	0.000177466	-1	-3.37727	22.9145
SPAC23H4.09	I	1591873	1593194	-	1322	cdb4	10.719	-0.16439	0.0658327	0.797504	1	0	-1.05967	2.67575	0.101888	1	0	-0.500464	0.606547	0.436091	0.871839	0	0.0233546	0.00133137	0.970893	1	0	-1.4511	4.92728	0.0264358	0.260149	0	-0.735958	1.30718	0.252906	0.877889	0	1.56232	5.64647	0.0174906	0.177962	0	-2.89487	17.6036	2.72077e-05	7.88924e-05	-1	-3.25781	21.5983
SPAC23H4.08	I;I;I;I	1593302;1593870;1594272;1594394	1593780;1594182;1594340;1594661	-;-;-;-	1129	iwr1	7.84612	-0.18598	0.0816748	0.77504	1	0	-0.0921074	0.0200186	0.887485	1	0	-0.115126	0.0312213	0.859748	0.936658	0	0.197524	0.092077	0.761553	1	0	-0.646026	0.978392	0.322596	0.475129	0	-0.370451	0.324195	0.569097	0.930217	0	1.07079	2.64615	0.103801	0.179789	0	-2.7272	15.5148	8.18633e-05	0.0001433	-1	-3.31919	21.7766
SPAC23H4.07c	I;I	1595143;1595411	1595362;1596024	+;+	834	srp102	8.69826	-0.0502744	0.00612545	0.937617	1	0	-0.00814052	0.000159578	0.989921	1	0	-0.364729	0.321534	0.570687	0.871839	0	0.13379	0.043409	0.834957	1	0	-0.792986	1.50732	0.219548	0.411722	0	-0.856596	1.75817	0.184853	0.841722	0	0.845973	1.69634	0.192767	0.236244	0	-2.57517	14.2538	0.000159737	0.000239099	-1	-3.67996	26.3952
SPAC23H4.06	I	1596073	1598149	-	2077	gln1	11.4585	0.371273	0.333585	0.563556	1	0	0.419529	0.425734	0.51409	1	0	0.0891235	0.0192393	0.889683	0.947114	0	0.585327	0.825422	0.3636	1	0	-0.174246	0.0734999	0.786307	0.839227	0	0.412732	0.412431	0.520738	0.923013	0	0.556289	0.744605	0.38819	0.413049	0	-3.18405	20.8093	5.07348e-06	6.69714e-05	-1	-4.14304	32.2612
SPAC23H4.05c	I	1599323	1600363	+	1041	SPAC23H4.05c	2.14884	0.668524	0.649214	0.420394	1	0	1.79612	4.73317	0.0295863	0.963813	0	0.741503	0.795357	0.372485	0.871839	0	1.25332	2.26602	0.132239	1	0	-0.148294	0.0305802	0.86118	0.89586	0	0.612275	0.569178	0.450586	0.914032	0	0.0836858	0.00638264	0.936324	0.940734	0	-1.24584	1.90309	0.167733	0.17479	0	-0.676574	0.57931
SPNCRNA.746	I	1600909	1601622	+	714	SPNCRNA.746	4.37264	0.739578	1.01487	0.313739	1	0	0.35022	0.224757	0.635439	1	0	0.250074	0.114431	0.735155	0.890576	0	0.25474	0.117142	0.732155	1	0	0.436194	0.359006	0.549059	0.652223	0	-0.236965	0.104399	0.746613	0.963895	0	0.782296	1.20548	0.272228	0.304507	0	-2.51804	11.5384	0.000681735	0.000872521	-1	-2.86939	14.5048
SPAC23H4.04	I;I;I	1601412;1602681;1602787	1602593;1602742;1603005	-;-;-	1463	slm3	8.29146	-1.05157	2.59544	0.107172	1	0	-0.557501	0.740287	0.389569	1	0	-0.904586	1.92295	0.165532	0.871839	0	0.111513	0.0298393	0.862855	1	0	-1.04579	2.56752	0.109079	0.3458	0	-1.15852	3.13979	0.0764035	0.721664	0	1.23908	3.56565	0.0589865	0.177962	0	-2.86796	17.1798	3.40036e-05	8.57613e-05	-1	-3.70487	26.5031
SPATRNATHR.01	I	1603305	1603376	-	72	SPATRNATHR.01	-1.27872	0.703245	0.140818	0.70747	1	0	2.97411	4.10042	0.0428726	1	0	-6.80376	1.49624	0.221251	0.871839	0	3.52669	6.17151	0.0129824	0.584031	0	2.59891	3.2833	0.0699881	0.323357	0	1.36443	0.740901	0.389372	0.911975	0	1.61166	1.79618	0.180175	0.226477	0	-1.8648	2.44999	0.117526	0.123502	0	-2.1406	2.94948
SPAC23H4.03c	I;I	1603906;1604530	1604396;1605116	+;+	1078	erv25	9.81144	-0.00815495	0.000161246	0.989869	1	0	-0.197064	0.094106	0.759021	1	0	-0.4258	0.438146	0.508019	0.871839	0	0.00119548	3.50755e-06	0.998506	1	0	-0.928684	2.05734	0.151475	0.365241	0	-0.983379	2.30604	0.128872	0.782191	0	1.02491	2.48658	0.114821	0.184379	0	-2.68451	15.3721	8.8284e-05	0.000151015	-1	-3.60437	25.5284
SPAC23H4.02	I;I	1605073;1606975	1606803;1607249	-;-	2006	ppk9	8.90331	-0.297607	0.214821	0.643014	1	0	0.117684	0.0336494	0.854455	1	0	-0.338979	0.277815	0.598137	0.871839	0	0.377501	0.345383	0.556739	1	0	-0.75778	1.37772	0.24049	0.423656	0	-0.0409525	0.00408357	0.949048	0.995467	0	0.968512	2.23548	0.134875	0.194511	0	-2.9123	17.8811	2.3514e-05	7.47897e-05	-1	-3.53874	24.9168
SPAC23H4.01c	I	1607776	1611164	+	3389	osh3	9.97799	-0.41163	0.409927	0.522006	1	0	-0.0565542	0.0077613	0.929799	1	0	-0.349188	0.294549	0.58732	0.871839	0	0.0766093	0.0142442	0.904999	1	0	-1.4391	4.82486	0.0280522	0.264519	0	-0.0930876	0.0210474	0.88465	0.984549	0	1.32455	4.10383	0.0427861	0.177962	0	-2.79764	16.5935	4.63096e-05	0.000100573	-1	-3.22663	21.2217
SPNCRNA.747	I	1607902	1608831	-	930	osh3-antisense-1	2.41911	0.443547	0.312736	0.576006	1	0	-1.13364	1.74323	0.18673	1	0	0.715381	0.814411	0.366819	0.871839	0	0.894817	1.26095	0.261471	1	0	-0.827266	1.05785	0.303706	0.460748	0	0.656536	0.712593	0.398584	0.91265	0	1.61003	2.0428	0.152928	0.206584	0	-0.344604	0.117241	0.732046	0.737848	0	0.779221	0.638625
SPAP27G11.02	I	1611275	1612704	+	1430	mgr3	8.38113	-0.486774	0.566898	0.451494	1	0	-0.128291	0.0395471	0.842369	1	0	-0.5971	0.849844	0.356597	0.871839	0	0.309535	0.230082	0.631463	1	0	-0.651049	1.01036	0.314815	0.469093	0	-0.631509	0.953504	0.328829	0.898568	0	1.1075	2.86837	0.0903365	0.178418	0	-3.01316	18.6858	1.54125e-05	6.89116e-05	-1	-3.74566	27.0154
SPNCRNA.748	I	1611335	1611958	-	624	SPAP27G11.02-antisense-1	-0.113334	-0.364135	0.152642	0.696023	1	0	-0.512707	0.285354	0.593213	1	0	0.848764	0.90154	0.342369	0.871839	0	-0.213418	0.0492584	0.824359	1	0	-0.793489	0.738673	0.390086	0.528219	0	0.0842356	0.00929194	0.923207	0.990417	0	-0.708712	0.156984	0.691949	0.705171	0	-1.0652	0.745577	0.38788	0.397559	0	-0.220404	0.0348201
SPAP27G11.03	I;I	1612816;1613923	1613854;1614313	+;+	1430	cdc123	7.8941	-0.167558	0.0664502	0.796577	1	0	0.034556	0.0028292	0.95758	1	0	-0.393201	0.364429	0.546057	0.871839	0	0.199897	0.0945653	0.758452	1	0	-0.547304	0.706	0.400775	0.535394	0	-0.530254	0.664269	0.415057	0.913683	0	1.1855	3.22452	0.0725431	0.177962	0	-2.4883	13.171	0.000284317	0.000392278	-1	-3.45569	23.2536
SPAP27G11.04c	I;I	1614241;1615380	1615336;1615625	-;-	1342	tad3	8.43698	-0.109628	0.0289604	0.864871	1	0	-0.18176	0.0793139	0.778229	1	0	-0.357646	0.306416	0.579888	0.871839	0	0.306844	0.2265	0.634131	1	0	-0.680997	1.10685	0.292767	0.453943	0	-0.908453	1.95868	0.161654	0.827431	0	0.859429	1.72996	0.188416	0.232852	0	-2.74161	15.8177	6.9746e-05	0.000128656	-1	-3.63729	25.6092
SPAP27G11.05c	I;I;I;I;I	1615703;1616214;1618191;1618391;1618583	1616168;1618127;1618349;1618532;1618992	-;-;-;-;-	3091	vps41	8.57291	-0.827135	1.63069	0.201608	1	0	-0.660542	1.04139	0.307497	1	0	-0.68879	1.13345	0.28704	0.871839	0	0.121714	0.0358297	0.849868	1	0	-1.56916	5.67754	0.0171835	0.225019	0	-0.506794	0.618995	0.431421	0.913683	0	1.43775	4.7948	0.0285457	0.177962	0	-2.78683	16.4463	5.0049e-05	0.000105607	-1	-3.10225	19.7794
SPAP27G11.06c	I;I;I	1619483;1619785;1619969	1619727;1619915;1620433	-;-;-	841	vas2	8.44456	-0.130026	0.0407229	0.840074	1	0	-0.098913	0.0235331	0.878079	1	0	-0.409082	0.401189	0.526476	0.871839	0	0.0434256	0.00454339	0.94626	1	0	-0.609733	0.888621	0.345851	0.4927	0	-0.975402	2.25184	0.133455	0.788301	0	0.763141	1.37937	0.240208	0.276983	0	-2.66325	15.0722	0.000103479	0.000170013	-1	-3.44547	23.5598
SPAP27G11.07c	I;I	1620368;1620657	1620608;1621358	-;-	943	bud32	7.9911	-0.259916	0.160548	0.688653	1	0	-0.368776	0.32238	0.570181	1	0	-0.411975	0.401877	0.526122	0.871839	0	0.107759	0.0276395	0.867959	1	0	-0.852434	1.70481	0.19166	0.392663	0	-0.995883	2.31962	0.127751	0.782191	0	0.965498	2.15979	0.141665	0.199305	0	-2.65867	14.8335	0.000117431	0.000187896	-1	-3.43651	23.1048
SPNCRNA.749	I	1620400	1621506	+	1107	SPAP27G11.07c-antisense-1	5.03982	0.371505	0.272985	0.601337	1	0	-0.122012	0.0290973	0.864555	1	0	-0.272128	0.143547	0.70478	0.882179	0	0.920694	1.66112	0.197452	1	0	-0.281628	0.158285	0.69074	0.762732	0	-0.459384	0.420961	0.516458	0.923013	0	0.980037	1.9563	0.16191	0.212783	0	-2.85066	14.8873	0.000114127	0.000183587	-1	-3.59005	21.9889
SPAP27G11.08c	I;I	1621639;1622246	1622195;1622867	-;-	1179	meu32	5.39241	-0.115826	0.0268685	0.869797	1	0	-0.0988535	0.0195475	0.888808	1	0	-0.299723	0.178885	0.672333	0.877304	0	0.348761	0.243389	0.621769	1	0	-0.409315	0.338709	0.560575	0.660564	0	-0.645257	0.840924	0.359133	0.902556	0	1.38916	3.93845	0.0471943	0.177962	0	-3.05954	17.0859	3.57274e-05	8.81916e-05	-1	-3.05562	16.917
SPAP27G11.09c	I	1622910	1624639	-	1730	rib1	8.89748	-0.591106	0.84351	0.358395	1	0	-0.188857	0.0866245	0.768513	1	0	-0.516623	0.644368	0.422134	0.871839	0	0.200018	0.097121	0.755312	1	0	-1.06536	2.69947	0.100381	0.336289	0	-0.224638	0.122785	0.726033	0.960559	0	1.18496	3.30543	0.0690513	0.177962	0	-2.58318	14.412	0.000146861	0.000223571	-1	-3.12539	20.1212
SPAP27G11.10c	I;I	1624751;1629825	1629753;1629971	-;-	5150	nup184	10.5479	-0.533845	0.689996	0.406166	1	0	-0.487874	0.57616	0.447821	1	0	-0.589044	0.837777	0.360033	0.871839	0	0.166961	0.0678417	0.794506	1	0	-1.4679	5.0283	0.0249364	0.255964	0	-0.662773	1.06078	0.303036	0.887619	0	1.16121	3.19194	0.074002	0.17805	0	-3.13039	20.2293	6.86918e-06	6.69714e-05	-1	-3.48772	24.2821
SPAP27G11.11c	I;I	1630900;1631181	1631098;1631203	-;-	222	SPAP27G11.11c	-1.28256	1.1941	0.463533	0.495977	1	0	2.69179	3.39081	0.0655606	1	0	1.08168	0.3698	0.543113	0.871839	0	2.05823	1.5647	0.210978	1	0	2.6273	3.39301	0.0654733	0.31927	0	0.437289	0.0610876	0.804785	0.971309	0	8.63331	8.82119	0.00297752	0.119335	0	5.71193	2.19328	0.138614	0.145063	0	5.43213	1.82507
SPNCRNA.750	I	1631129	1632401	-	1273	SPNCRNA.750	-0.645083	-0.731313	0.368678	0.543726	1	0	-0.689077	0.319463	0.57193	1	0	2.30339	5.42095	0.0198965	0.746026	0	0.50638	0.198121	0.656242	1	0	-0.42214	0.154031	0.694712	0.765816	0	0.258068	0.0611461	0.804694	0.971309	0	-6.82701	2.16283	0.141384	0.199305	0	-0.23148	0.037084	0.847294	0.851673	0	-0.211646	0.0317513
SPAP27G11.16	I	1631283	1631597	+	315	SPAP27G11.16	6.27308	-0.804406	1.39719	0.237194	1	0	-0.142558	0.0445974	0.832746	1	0	-0.844861	1.53353	0.215583	0.871839	0	0.27705	0.168707	0.681264	1	0	-0.938614	1.90815	0.167169	0.37534	0	-0.776806	1.31889	0.250792	0.877767	0	1.12486	2.72531	0.0987687	0.178773	0	-2.90342	16.2205	5.63793e-05	0.000113218	-1	-3.52402	22.5057
SPAP27G11.12	I;I;I;I	1632068;1632167;1632362;1632445	1632087;1632209;1632394;1634832	+;+;+;+	2484	SPAP27G11.12	9.8961	-0.76534	1.40398	0.236059	1	0	-0.193071	0.0902965	0.7638	1	0	-0.635304	0.96853	0.325047	0.871839	0	0.201456	0.0983475	0.753822	1	0	-0.866153	1.79084	0.180824	0.386487	0	-0.262229	0.166751	0.683015	0.949574	0	1.33308	4.16424	0.0412859	0.177962	0	-2.95536	18.2727	1.91427e-05	7.10088e-05	-1	-3.46606	23.9802
SPAP27G11.13c	I;I	1635111;1635327	1635274;1635536	-;-	374	nop10	9.58067	0.245702	0.14631	0.702087	1	0	-0.118454	0.0340422	0.853617	1	0	-0.199933	0.0967912	0.755715	0.896581	0	-0.0257579	0.00160504	0.968043	1	0	-0.863988	1.78462	0.181583	0.387333	0	-0.731058	1.28568	0.256846	0.877889	0	0.934395	2.07622	0.14961	0.204289	0	-2.71293	15.6595	7.58314e-05	0.000135974	-1	-3.3639	22.7725
SPAP27G11.14c	I	1635716	1638440	-	2725	SPAP27G11.14c	8.12336	-0.767542	1.38684	0.23894	1	0	-0.207398	0.102431	0.748932	1	0	-0.669631	1.05361	0.304676	0.871839	0	0.408363	0.396376	0.528967	1	0	-1.01932	2.42243	0.119609	0.349739	0	-0.685612	1.11312	0.291406	0.885405	0	1.22982	3.49822	0.061435	0.177962	0	-2.78814	16.2726	5.48514e-05	0.000111507	-1	-3.51175	24.1075
SPAP27G11.15	I;I	1638339;1638783	1638741;1641062	+;+	2683	slx1	6.76587	-0.297314	0.198689	0.655781	1	0	-0.33515	0.251008	0.616366	1	0	-0.380775	0.323417	0.569561	0.871839	0	-0.00715913	0.000114281	0.991471	1	0	-0.604751	0.820431	0.365054	0.507698	0	0.539816	0.658668	0.417031	0.913683	0	1.42953	4.43315	0.0352473	0.177962	0	-2.95106	16.9756	3.78623e-05	9.0326e-05	-1	-3.40452	21.6711
SPAC343.01c	I;I	1638544;1640878	1640811;1641241	-;-	2632	erg8	9.45589	-0.561732	0.761169	0.382963	1	0	-0.0491675	0.00586064	0.938978	1	0	-0.715649	1.22744	0.267906	0.871839	0	0.139282	0.0470532	0.828273	1	0	-0.923724	2.03665	0.153548	0.367636	0	-0.552822	0.738691	0.39008	0.911975	0	1.17064	3.23214	0.0722064	0.177962	0	-2.74618	16.0574	6.14514e-05	0.000119505	-1	-3.39471	23.1655
SPAC343.02	I	1641662	1642932	+	1271	img1	8.59845	-0.213708	0.110318	0.739783	1	0	0.181294	0.0794869	0.777994	1	0	-0.319135	0.245725	0.620101	0.871839	0	-0.137685	0.0457659	0.830602	1	0	-0.500955	0.604456	0.436883	0.564058	0	-1.00412	2.39585	0.121658	0.782191	0	1.07683	2.72873	0.0985578	0.178773	0	-2.58899	14.4027	0.000147593	0.000224428	-1	-3.48954	24.1653
SPAC343.03	I;I;I	1643043;1643170;1643510	1643126;1643292;1644421	+;+;+	1119	apc11	6.64764	-0.0602794	0.00814722	0.928079	1	0	-0.17902	0.0714882	0.789182	1	0	-0.227523	0.11532	0.734167	0.890018	0	-0.0608161	0.00826495	0.927563	1	0	-0.460167	0.473962	0.49117	0.605877	0	-0.748899	1.24812	0.263911	0.877889	0	1.24654	3.40607	0.064957	0.177962	0	-2.71733	14.7528	0.000122564	0.000194135	-1	-3.59748	23.8464
SPAC343.04c	I;I;I	1643773;1645356;1645561	1645231;1645506;1645862	-;-;-	1912	gid7	9.21511	-0.709935	1.21245	0.270847	1	0	-0.761824	1.39194	0.238079	1	0	-0.80284	1.54444	0.213958	0.871839	0	0.146579	0.0522087	0.819264	1	0	-1.41096	4.65709	0.0309255	0.270359	0	-0.058987	0.00847386	0.926655	0.990417	0	1.39687	4.56831	0.0325687	0.177962	0	-2.92568	18.0004	2.20861e-05	7.36911e-05	-1	-3.37295	22.988
SPATRNAGLY.01	I	1646292	1646362	-	71	SPATRNAGLY.01	-0.378702	-0.868219	0.668703	0.413504	1	0	0.979407	1.08883	0.29673	1	0	-0.523711	0.255312	0.613359	0.871839	0	1.20085	1.62189	0.202828	1	0	-0.542865	0.317183	0.573306	0.670668	0	-3.56525	8.3099	0.00394296	0.21199	0	1.77163	2.63492	0.104538	0.180498	0	-1.55059	2.27707	0.131299	0.137648	0	-2.25459	4.23684
SPNCRNA.751	I	1646603	1647186	-	584	SPNCRNA.751	3.17837	-0.457403	0.368864	0.543624	1	0	-0.546552	0.523332	0.469424	1	0	-0.530665	0.48677	0.485372	0.871839	0	-0.998706	1.65911	0.197724	1	0	-1.09866	2.14099	0.14341	0.361	0	-1.58873	4.3133	0.0378156	0.58022	0	0.44236	0.325748	0.568173	0.586167	0	-2.51888	10.4391	0.00123374	0.00152158	-1	-2.82043	12.6637
SPAC343.05	I;I;I	1647199;1647317;1647459	1647261;1647416;1649410	+;+;+	2115	vma1	11.318	-0.357865	0.310698	0.577252	1	0	-0.106418	0.0275387	0.868198	1	0	-0.48276	0.563674	0.452784	0.871839	0	0.267553	0.17385	0.676713	1	0	-0.759786	1.38656	0.238986	0.422684	0	-0.54771	0.725584	0.394318	0.91265	0	0.91897	2.01539	0.155712	0.208235	0	-2.92893	17.9902	2.22042e-05	7.36911e-05	-1	-3.71439	26.9726
SPAC343.06c	I	1649433	1650833	-	1401	SPAC343.06c	7.3335	-0.421131	0.409007	0.522474	1	0	-0.0135383	0.000427289	0.983508	1	0	-0.36875	0.313679	0.575431	0.871839	0	0.394119	0.359356	0.548864	1	0	-0.934586	1.99311	0.158016	0.36944	0	0.355127	0.293079	0.588254	0.931249	0	1.27964	3.66834	0.0554554	0.177962	0	-2.79646	15.8824	6.74029e-05	0.000125985	-1	-3.2862	20.97
SPAC343.08c	I;I;I	1650923;1653356;1653724	1653306;1653606;1653983	-;-;-	2895	mrp17	9.33492	0.0605472	0.00889646	0.924854	1	0	0.0207292	0.00104419	0.974222	1	0	0.0306797	0.00228739	0.961854	0.981693	0	0.611	0.900014	0.342778	1	0	-0.569667	0.781866	0.376571	0.516224	0	-0.107266	0.0279782	0.86716	0.978589	0	1.16062	3.18088	0.0745047	0.17805	0	-2.93206	18.0297	2.1749e-05	7.35306e-05	-1	-3.41693	23.4214
SPAC343.07	I;I;I;I	1651012;1651185;1651389;1652127	1651141;1651341;1652076;1652981	+;+;+;+	1830	mug28	0.85592	-0.203721	0.044745	0.832474	1	0	-0.633037	0.381909	0.536583	1	0	-1.37284	1.54851	0.213356	0.871839	0	0.388935	0.163686	0.685785	1	0	-3.57331	8.60099	0.0033598	0.105802	0	-2.27879	4.62345	0.0315378	0.536143	0	0.681981	0.713918	0.398146	0.422894	0	-2.96317	12.8021	0.000346228	0.000469278	-1	-3.29949	15.1396
SPAC343.09	I	1653998	1655830	+	1833	ubx3	9.13726	-0.575083	0.799517	0.371238	1	0	-0.563115	0.766633	0.381261	1	0	-0.681616	1.11742	0.290475	0.871839	0	0.153143	0.0570233	0.811264	1	0	-1.22329	3.53548	0.0600688	0.314766	0	-0.423618	0.435644	0.509233	0.920506	0	1.1392	3.06223	0.0801318	0.17805	0	-2.69579	15.5667	7.96469e-05	0.00014083	-1	-3.26002	21.6618
SPNCRNA.752	I	1654119	1656060	-	1942	ubx3-antisense-1	5.7754	-0.092427	0.0175877	0.894495	1	0	0.931841	1.78736	0.181248	1	0	0.0461697	0.00440549	0.94708	0.974924	0	0.310916	0.19869	0.65578	1	0	0.097179	0.0198112	0.888066	0.91547	0	-0.225868	0.106685	0.743951	0.963237	0	1.10699	2.59296	0.10734	0.18166	0	-2.72064	14.1922	0.000165054	0.000245779	-1	-3.76732	24.6732
SPAC343.10	I	1656143	1658395	+	2253	met11	9.40771	-0.707746	1.20389	0.272545	1	0	-0.202349	0.0993901	0.752563	1	0	-0.650758	1.01841	0.312896	0.871839	0	0.414697	0.416377	0.51875	1	0	-1.16247	3.19701	0.0737731	0.327465	0	-0.521666	0.657971	0.417277	0.913683	0	1.00251	2.38829	0.122248	0.187613	0	-3.04209	19.2333	1.15675e-05	6.69714e-05	-1	-3.64499	26.1225
SPAC343.11c	I	1658316	1663346	-	5031	msc1	9.27928	-0.978385	2.27984	0.131065	1	0	-0.137751	0.0460595	0.830068	1	0	-0.330693	0.264864	0.606798	0.871839	0	0.176385	0.0755313	0.783447	1	0	-1.08181	2.77567	0.0957068	0.333831	0	-0.167911	0.0685644	0.793439	0.971309	0	1.17896	3.28507	0.0699128	0.177962	0	-2.99434	18.7753	1.47063e-05	6.81793e-05	-1	-3.39922	23.2517
SPNCRNA.753	I	1663695	1664423	-	729	SPNCRNA.753	-0.883488	-0.787929	0.497982	0.480388	1	0	-1.17303	1.00349	0.316468	1	0	-9.58653	8.26586	0.00403975	0.338163	0	-1.65503	1.59466	0.206662	1	0	-4.14806	8.29782	0.00396926	0.116145	0	-3.20681	6.29706	0.0120938	0.358638	0	2.00372	3.12995	0.0768662	0.17805	0	-0.969934	0.729359	0.393091	0.402526	0	-1.77515	2.19453
SPAC343.21	I	1665144	1667735	+	2592	SPAC343.21	4.0434	-0.683625	0.849239	0.356768	1	0	0.499444	0.465345	0.495136	1	0	-1.18487	2.41298	0.120333	0.871839	0	-0.00463865	3.96525e-05	0.994976	1	0	-0.0283278	0.00148846	0.969225	0.977204	0	-1.00399	1.86309	0.172268	0.835812	0	2.25498	8.51847	0.0035156	0.131948	0	-2.11565	7.49817	0.00617617	0.00706871	-1	-2.65101	11.0865
SPAC343.12	I	1667671	1669666	+	1996	rds1	7.97306	-1.49753	5.09088	0.024052	1	0	-1.74184	6.71576	0.00955644	0.540199	0	-2.07801	9.39885	0.00217122	0.211151	0	-0.940193	2.05679	0.151529	1	0	-4.21961	32.3331	1.29882e-08	7.80829e-06	-1	-1.69566	6.47515	0.0109393	0.338045	0	4.356	33.5043	7.11062e-09	5.87781e-06	1	0.302602	0.209496	0.647162	0.653986	0	0.535924	0.65388
SPAC343.20	I	1667955	1669964	-	2010	SPAC343.20	7.28488	-0.888613	1.77955	0.182205	1	0	-0.10589	0.0257368	0.872545	1	0	-0.96963	2.10832	0.1465	0.871839	0	0.213033	0.104122	0.746938	1	0	-0.334722	0.257628	0.611755	0.701497	0	1.36731	4.19084	0.0406429	0.600216	0	0.745099	1.26617	0.260487	0.294276	0	-2.13129	9.73336	0.00180953	0.00218405	-1	-2.81458	16.0426
SPAC343.13	I;I;I	1670283;1670577;1670884	1670510;1670813;1672264	+;+;+	1846	pet112	7.1865	-0.494364	0.561796	0.453537	1	0	-0.536788	0.658937	0.416935	1	0	-0.91061	1.87613	0.170775	0.871839	0	-0.0728855	0.0122637	0.911821	1	0	-0.775058	1.37438	0.241061	0.423748	0	-0.519216	0.62213	0.430257	0.913683	0	1.29873	3.74494	0.0529676	0.177962	0	-2.60974	13.9519	0.000187551	0.000272837	-1	-3.21844	20.0879
SPAC343.14c	I;I;I	1672197;1672999;1673442	1672952;1673389;1673742	-;-;-	1448	SPAC343.14c	9.08887	-0.205141	0.102411	0.748955	1	0	-0.148267	0.0534996	0.817082	1	0	-0.470605	0.53614	0.464037	0.871839	0	0.334231	0.271409	0.602388	1	0	-1.03118	2.53435	0.111393	0.347144	0	-0.411265	0.410956	0.521485	0.923013	0	0.985687	2.3091	0.128618	0.191135	0	-2.87849	17.4807	2.90241e-05	8.04553e-05	-1	-3.64458	26.1267
SPAC343.17c	I;I	1673685;1679699	1679642;1680143	-;-	6403	SPAC343.17c	7.89977	-0.6721	1.05846	0.303568	1	0	-0.336613	0.267301	0.605148	1	0	-0.637391	0.950723	0.329535	0.871839	0	0.206486	0.100869	0.750789	1	0	-1.15252	3.06047	0.0802182	0.328703	0	0.56046	0.742312	0.388921	0.911975	0	1.44718	4.76588	0.0290292	0.177962	0	-2.95334	17.8266	2.41979e-05	7.53272e-05	-1	-3.26866	21.2513
SPAC343.15	I	1673840	1675661	+	1822	tit1	6.71095	-0.893112	1.76308	0.18424	1	0	-0.14567	0.0477984	0.82694	1	0	-0.680187	1.02551	0.311215	0.871839	0	0.367004	0.303205	0.58188	1	0	-1.24748	3.40215	0.0651115	0.319077	0	-0.293337	0.194868	0.658896	0.943655	0	1.00655	2.24115	0.134381	0.194259	0	-3.02449	17.8525	2.38705e-05	7.51692e-05	-1	-3.53071	23.1277
SPAC343.16	I	1675730	1678118	+	2389	lys2	11.2992	-0.586854	0.832194	0.361639	1	0	-0.302386	0.222024	0.637502	1	0	-0.467675	0.52818	0.467373	0.871839	0	0.227747	0.126022	0.722593	1	0	-1.0976	2.85895	0.090867	0.331128	0	-0.213002	0.110291	0.739813	0.963237	0	1.05036	2.6134	0.105965	0.180697	0	-2.81203	16.7213	4.32912e-05	9.70975e-05	-1	-3.6081	25.675
SPAC343.18	I;I	1680205;1680489	1680435;1681471	+;+	1214	rfp2	7.56055	-0.227451	0.121336	0.72759	1	0	-0.366502	0.313168	0.575742	1	0	-0.332012	0.257572	0.611793	0.871839	0	-0.0706117	0.0116879	0.913908	1	0	-1.02404	2.41199	0.120409	0.349739	0	-0.5395	0.680564	0.409393	0.91265	0	1.36844	4.18228	0.0408487	0.177962	0	-2.58767	13.8377	0.000199302	0.000288084	-1	-3.00225	17.98
SPAC343.19	I	1681761	1684467	+	2707	lsb6	9.12203	-0.116059	0.0327663	0.856356	1	0	0.0347314	0.00293639	0.956785	1	0	-0.305063	0.225765	0.634682	0.871839	0	0.292431	0.20763	0.648632	1	0	-0.787811	1.49106	0.222053	0.413426	0	-0.284212	0.19647	0.657586	0.943655	0	1.09162	2.82487	0.0928146	0.178532	0	-3.05863	19.4384	1.03895e-05	6.69714e-05	-1	-3.80427	28.0802
SPAC824.02	I	1684601	1688865	+	4265	bst1	9.40059	-0.191544	0.0890326	0.765411	1	0	-0.186734	0.0845882	0.771173	1	0	-0.206737	0.103529	0.747635	0.893406	0	0.419598	0.42618	0.513869	1	0	-1.04689	2.60065	0.10682	0.34249	0	0.518675	0.650795	0.419829	0.913683	0	1.09802	2.85284	0.0912129	0.178418	0	-2.92101	17.8992	2.3292e-05	7.45185e-05	-1	-3.34486	22.5962
SPNCRNA.754	I	1686076	1686662	-	587	bst1-antisense-1	2.42775	7.49379	2.17849	0.139952	1	0	10.3546	11.389	0.000738808	0.132047	0	10.2049	10.6098	0.00112491	0.137759	0	-0.0497104	-2.50395e-11	1	1	0	-0.0404203	3.99282e-10	0.999984	1	0	8.23182	3.83572	0.0501714	0.647511	0	2.18978	3.34253	0.0675107	0.177962	0	1.08544	1.01065	0.314748	0.324564	0	0.897911	0.687782
SPAC824.03c	I	1688751	1690187	-	1437	SPAC824.03c	8.38743	-0.216284	0.112499	0.737317	1	0	-0.0807287	0.0156251	0.900523	1	0	-0.428854	0.44006	0.507093	0.871839	0	-0.0387442	0.0035989	0.952163	1	0	-1.06798	2.68452	0.101328	0.337468	0	-0.885346	1.85914	0.172724	0.83622	0	0.886452	1.8396	0.174998	0.222081	0	-2.63075	14.6442	0.000129836	0.000203017	-1	-3.52649	24.342
SPNCRNA.755	I	1690122	1691922	-	1801	SPAC824.04-antisense-1	4.51677	-0.260606	0.131768	0.716606	1	0	-1.23252	2.79136	0.0947738	1	0	-0.163484	0.05152	0.820439	0.922053	0	0.114393	0.0255218	0.873074	1	0	-0.860846	1.42583	0.232446	0.418569	0	-0.217326	0.0926078	0.760888	0.967272	0	1.49289	4.16632	0.0412353	0.177962	0	-2.80449	13.6234	0.000223389	0.000316809	-1	-3.04074	15.6115
SPAC824.04	I	1690187	1691715	+	1529	swd22	8.06822	0.0124636	0.000367797	0.984699	1	0	0.152459	0.0553977	0.813924	1	0	-0.216764	0.111462	0.738486	0.891624	0	0.291516	0.202058	0.653065	1	0	-0.664871	1.04422	0.306843	0.463171	0	-0.0485134	0.00562775	0.9402	0.993559	0	1.05956	2.60075	0.106813	0.181278	0	-2.84147	16.7504	4.26329e-05	9.63867e-05	-1	-3.82525	27.6939
SPAC824.05	I;I;I;I;I	1691932;1692078;1692161;1692297;1692472	1692037;1692112;1692242;1692406;1694964	+;+;+;+;+	2826	vps16	8.88009	-0.718199	1.24026	0.265421	1	0	-0.702855	1.1878	0.275775	1	0	-0.600048	0.867758	0.351577	0.871839	0	0.00250243	1.53081e-05	0.996878	1	0	-1.28954	3.91306	0.0479123	0.304413	0	-0.362801	0.319748	0.571759	0.930737	0	1.47292	5.05364	0.0245743	0.177962	0	-2.88341	17.5361	2.81898e-05	7.96426e-05	-1	-3.25554	21.6187
SPAC824.06	I;I;I	1694906;1695152;1695253	1695104;1695199;1696484	+;+;+	1479	tim14	9.0187	-0.161093	0.0631148	0.801639	1	0	-0.103706	0.0261424	0.871553	1	0	-0.473177	0.541346	0.461875	0.871839	0	0.31358	0.238805	0.625071	1	0	-0.685665	1.13276	0.287188	0.451217	0	-0.862856	1.7871	0.18128	0.841722	0	1.05868	2.65925	0.102949	0.179789	0	-2.97796	18.5417	1.66223e-05	6.9214e-05	-1	-3.57497	25.3165
SPAC824.07	I;I	1696422;1696832	1696689;1697726	+;+	1163	glo2	9.25652	-0.383426	0.356401	0.550512	1	0	-0.0174955	0.000743125	0.978252	1	0	-0.370285	0.332085	0.564434	0.871839	0	0.073793	0.0132352	0.90841	1	0	-0.80726	1.56217	0.211348	0.407476	0	-0.621577	0.932855	0.334122	0.89941	0	1.50347	5.26222	0.0217932	0.177962	0	-2.331	11.9483	0.000546985	0.000713173	-1	-3.42944	23.6032
SPAC824.08	I	1697806	1700162	+	2357	gda1	9.46268	-0.0901749	0.0197473	0.888245	1	0	-0.0582272	0.00823436	0.927697	1	0	-0.254348	0.156676	0.692235	0.880168	0	0.562861	0.764589	0.381896	1	0	-0.754025	1.36474	0.242717	0.42429	0	-0.0822639	0.0164532	0.897935	0.987699	0	0.97211	2.24984	0.133628	0.193816	0	-3.23283	21.3729	3.78072e-06	6.69714e-05	-1	-3.6022	25.5935
SPAC824.09c	I;I;I;I;I	1700133;1701098;1701214;1701362;1701450	1700959;1701142;1701292;1701405;1701704	-;-;-;-;-	1250	SPAC824.09c	8.64023	-0.615559	0.909843	0.340156	1	0	0.0644667	0.0100656	0.920084	1	0	-0.644175	0.993493	0.31889	0.871839	0	0.232589	0.130739	0.717667	1	0	-0.734816	1.29332	0.255437	0.433129	0	0.0305824	0.00226424	0.962048	0.997495	0	0.956529	2.17384	0.140376	0.198823	0	-3.03627	19.1518	1.20726e-05	6.69714e-05	-1	-3.8708	28.8193
SPNCRNA.177	I	1701860	1702271	+	412	SPNCRNA.177	1.29702	-0.180799	0.0444034	0.833105	1	0	-0.0709461	0.0067146	0.934692	1	0	-1.91614	3.6119	0.0573676	0.871839	0	-0.3779	0.176777	0.674158	1	0	-0.63314	0.560158	0.454197	0.578383	0	-0.625615	0.553793	0.456772	0.914032	0	1.3865	2.90183	0.0884792	0.17825	0	-2.50878	9.30423	0.00228625	0.00272512	-1	-2.98731	12.2971
SPAC664.01c	I	1702406	1704073	-	1668	swi6	9.73226	-0.164188	0.0654356	0.798102	1	0	-0.0594403	0.00858258	0.926188	1	0	-0.443912	0.476204	0.490147	0.871839	0	0.175331	0.0745184	0.784868	1	0	-0.846015	1.71168	0.190767	0.391783	0	-0.138956	0.0469266	0.8285	0.97678	0	1.30346	3.971	0.0462904	0.177962	0	-2.6237	14.7739	0.0001212	0.000192528	-1	-3.25015	21.4583
SPATRNALYS.01	I	1704582	1704664	+	83	SPATRNALYS.01	1.3045	-1.31415	1.89742	0.168367	1	0	0.94697	1.24865	0.26381	1	0	0.431799	0.250707	0.616578	0.871839	0	1.1131	1.69329	0.193168	1	0	-0.502283	0.334928	0.562772	0.662562	0	-2.12316	5.14676	0.0232898	0.48724	0	1.6367	3.0703	0.0797347	0.17805	0	-1.45991	2.67813	0.101735	0.107283	0	-0.80428	0.838362
SPAC664.02c	I;I;I;I;I	1704815;1706359;1706691;1706928;1707150	1706291;1706568;1706879;1707105;1707384	-;-;-;-;-	2289	arp8	9.16531	-0.531217	0.682665	0.408671	1	0	-0.183956	0.082266	0.77425	1	0	-0.395066	0.377964	0.538695	0.871839	0	0.21117	0.108417	0.741954	1	0	-1.00715	2.41752	0.119984	0.349739	0	-0.238468	0.138424	0.709853	0.956867	0	1.09527	2.84005	0.0919416	0.178532	0	-2.94385	18.1958	1.99318e-05	7.17508e-05	-1	-3.656	26.2851
SPAC664.03	I;I	1708728;1708862	1708824;1710347	+;+	1583	paf1	9.20275	-0.492223	0.586847	0.443641	1	0	-0.835429	1.67334	0.195811	1	0	-0.905221	1.95783	0.161746	0.871839	0	0.0398374	0.0038595	0.950463	1	0	-0.838983	1.68863	0.193782	0.394059	0	-0.467643	0.530134	0.466551	0.914071	0	0.87318	1.81891	0.177443	0.22398	0	-3.12998	20.2136	6.92587e-06	6.69714e-05	-1	-3.74652	27.3579
SPAC664.04c	I;I	1710473;1710693	1710549;1711124	-;-	509	rps1602	10.1638	-0.362362	0.31777	0.572951	1	0	-0.0207345	0.00104392	0.974225	1	0	-0.708475	1.20185	0.272953	0.871839	0	0.710597	1.21196	0.270945	1	0	-0.833533	1.66105	0.197462	0.396621	0	-0.154318	0.0578075	0.809995	0.972118	0	0.898556	1.9198	0.165879	0.215258	0	-3.05564	19.3198	1.10554e-05	6.69714e-05	-1	-3.90226	29.1278
SPAC664.05	I	1711136	1712043	+	908	rpl13	12.2401	-0.205702	0.102356	0.74902	1	0	0.484803	0.566526	0.451643	1	0	-0.250033	0.150561	0.698	0.880536	0	0.458152	0.505223	0.477214	1	0	-0.807952	1.55677	0.212138	0.407806	0	0.590777	0.839349	0.359583	0.902556	0	0.77654	1.44041	0.230073	0.268196	0	-2.88363	17.4228	2.99211e-05	8.14565e-05	-1	-3.84033	28.4107
SPNCRNA.756	I	1712166	1712705	-	540	SPNCRNA.756	5.20403	-0.346026	0.242392	0.622484	1	0	0.709993	1.03051	0.310039	1	0	-0.146271	0.0427065	0.836279	0.926616	0	-0.517985	0.533643	0.465079	1	0	-0.790104	1.26188	0.261295	0.437102	0	-1.28148	3.24874	0.0714783	0.711877	0	1.10082	2.43398	0.118731	0.186184	0	-2.4365	11.2414	0.00079991	0.00101279	-1	-3.60796	21.9773
SPAC664.06	I;I	1712784;1713157	1712939;1713921	+;+	921	rlp7	10.978	-0.132234	0.0425331	0.836607	1	0	-0.402113	0.392382	0.53105	1	0	-0.66339	1.06036	0.303134	0.871839	0	0.203618	0.100753	0.750928	1	0	-1.12997	3.02996	0.0817403	0.328703	0	-0.94448	2.13511	0.143961	0.810013	0	1.12231	2.98656	0.0839581	0.17805	0	-2.96339	18.3761	1.81314e-05	6.98327e-05	-1	-3.63785	26.0675
SPSNORNA.31	I	1712996	1713071	+	76	snoR39a	8.04321	-0.289495	0.196259	0.657758	1	0	0.141675	0.0472324	0.827951	1	0	0.0264309	0.00165543	0.967545	0.983549	0	1.26626	3.67223	0.055326	1	0	-0.143167	0.0481578	0.8263	0.869147	0	-1.91235	7.95935	0.00478395	0.23874	0	1.35353	4.22318	0.0398753	0.177962	0	-1.50617	5.20867	0.0224745	0.024672	-1	-0.943072	2.0844
SPAC664.07c	I;I;I;I	1713920;1714374;1715045;1715432	1714317;1714987;1715378;1715807	-;-;-;-	1722	rad9	7.27048	-0.653745	0.978581	0.322549	1	0	-0.320796	0.237108	0.626303	1	0	-0.353955	0.288096	0.591444	0.871839	0	0.264931	0.162139	0.687194	1	0	-0.765546	1.3403	0.246981	0.427003	0	-0.660361	1.00412	0.316315	0.893546	0	1.05396	2.51854	0.112515	0.183568	0	-2.96499	17.6217	2.69494e-05	7.86481e-05	-1	-3.72465	25.9064
SPAC664.08c	I;I;I;I	1716010;1717475;1717621;1717711	1717413;1717574;1717668;1717792	-;-;-;-	1634	bfr2	9.06376	0.120832	0.0355215	0.850507	1	0	-0.619202	0.924958	0.336176	1	0	-0.674856	1.0957	0.295213	0.871839	0	0.462925	0.519039	0.471252	1	0	-0.687428	1.1388	0.285906	0.450658	0	-0.431647	0.452251	0.501268	0.920034	0	1.20901	3.44861	0.0633051	0.177962	0	-3.1137	20.0764	7.44088e-06	6.69714e-05	-1	-3.50325	24.4726
SPAC664.09	I	1718920	1721701	+	2782	ggt1	9.04456	-0.274732	0.183228	0.668613	1	0	-0.0961418	0.0224843	0.880806	1	0	-0.470168	0.534144	0.46487	0.871839	0	0.470622	0.536254	0.463989	1	0	-1.22679	3.55061	0.0595235	0.314244	0	0.607455	0.892359	0.344839	0.902287	0	0.925903	2.04347	0.152861	0.206553	0	-3.40607	23.3881	1.32393e-06	6.69714e-05	-1	-4.14367	32.2621
SPAC664.10	I;I	1721899;1722070	1722024;1724902	+;+	2959	klp2	9.04975	-0.649864	1.01884	0.312795	1	0	-0.587887	0.834203	0.36106	1	0	-0.586506	0.830225	0.362207	0.871839	0	0.198177	0.0955456	0.757242	1	0	-1.32025	4.1004	0.0428732	0.293104	0	-0.033558	0.00274619	0.958207	0.996778	0	1.35766	4.31687	0.0377362	0.177962	0	-3.15129	20.5004	5.96186e-06	6.69714e-05	-1	-3.50336	24.4648
SPNCRNA.757	I	1725052	1725780	-	729	SPNCRNA.757	0.110284	-0.299721	0.0343901	0.852879	1	0	3.11454	7.04015	0.00797023	0.511923	0	4.0232	12.6258	0.000380463	0.0629001	0	1.53363	1.26027	0.2616	1	0	1.74087	1.99918	0.157384	0.368481	0	2.78643	5.80144	0.016013	0.41204	0	1.88165	1.7397	0.187177	0.231841	0	0.866085	0.486735	0.485387	0.493978	0	0.699306	0.310917
SPAC664.11	I	1725858	1728189	+	2332	ssc1	12.5037	-1.09355	2.82528	0.0927908	1	0	-0.42995	0.445469	0.504494	1	0	-0.699038	1.16548	0.280332	0.871839	0	0.385367	0.357978	0.549631	1	0	-1.5244	5.36516	0.0205429	0.241449	0	0.024593	0.00146226	0.969497	0.998013	0	1.32961	4.12132	0.042346	0.177962	0	-3.03569	19.0669	1.26212e-05	6.69714e-05	-1	-3.66075	26.1875
SPAC664.12c	I;I	1728142;1728817	1728730;1730784	-;-	2557	SPAC664.12c	8.07485	0.204506	0.0994919	0.75244	1	0	0.278729	0.184689	0.667374	1	0	-0.0548176	0.00714783	0.932623	0.968964	0	0.508367	0.612277	0.433932	1	0	-0.35968	0.307576	0.579172	0.67502	0	-0.659747	1.0287	0.310463	0.890298	0	0.618989	0.90293	0.341997	0.369185	0	-2.79176	16.2684	5.49722e-05	0.000111581	-1	-3.5162	24.1553
SPAC664.13	I	1729505	1729858	+	354	SPAC664.13	6.57897	-0.217996	0.105019	0.745888	1	0	-0.215868	0.102397	0.748972	1	0	-0.120843	0.0322138	0.857559	0.936278	0	0.0662437	0.00967554	0.921643	1	0	-1.7221	6.19319	0.0128243	0.210963	0	-0.471915	0.494465	0.481943	0.920034	0	1.10728	2.70944	0.0997558	0.178946	0	-2.76368	15.2223	9.55687e-05	0.000160283	-1	-3.61192	24.0401
SPAC664.14	I	1731083	1733268	+	2186	amt2	9.85328	-0.208966	0.105926	0.744831	1	0	-0.156493	0.0594385	0.807386	1	0	-0.121219	0.0355911	0.850362	0.932269	0	0.332505	0.267867	0.604766	1	0	-0.904645	1.95314	0.162249	0.371649	0	-0.243712	0.144165	0.704175	0.955962	0	0.996883	2.35769	0.124667	0.18929	0	-3.1165	20.0006	7.74172e-06	6.69714e-05	-1	-3.79491	27.8806
SPNCRNA.758	I	1731718	1733316	-	1599	amt2-antisense-1	-0.246874	-2.21337	2.91691	0.0876557	1	0	-1.5765	1.66964	0.196307	1	0	0.582602	0.341588	0.558914	0.871839	0	-1.18295	0.947787	0.330283	1	0	-0.701374	0.472811	0.491697	0.606147	0	-0.484043	0.23608	0.627051	0.94015	0	1.76603	1.36815	0.24213	0.278567	0	1.13904	0.861561	0.353302	0.363188	0	1.80921	2.33254
SPATRNALYS.02	I	1733764	1733838	-	75	SPATRNALYS.02	-1.49634	-2.2297	2.96124	0.0852825	1	0	-0.243599	0.0544828	0.815439	1	0	-0.838861	0.571793	0.449547	0.871839	0	-0.351152	0.0969981	0.755462	1	0	-2.68615	4.97866	0.0256619	0.257515	0	-3.31817	6.74308	0.00941118	0.308493	0	0.3182	0.075137	0.783999	0.794207	0	-2.81986	6.26499	0.0123147	0.0137524	-1	-2.32748	4.44439
SPAC664.15	I	1734381	1737307	+	2927	caf4	8.30938	-0.296963	0.211232	0.645804	1	0	-0.693205	1.13911	0.28584	1	0	-0.509767	0.619161	0.431359	0.871839	0	0.309197	0.228969	0.632289	1	0	-0.873867	1.80515	0.179091	0.384289	0	-0.131932	0.0418538	0.837899	0.977174	0	1.11844	2.9261	0.0871578	0.17825	0	-3.24918	21.3167	3.89329e-06	6.69714e-05	-1	-3.71733	26.7032
SPACUNK12.02c	I;I;I;I;I	1737453;1738261;1738664;1738822;1738924	1738198;1738591;1738754;1738876;1739328	-;-;-;-;-	1628	cmk1	8.25688	-0.176003	0.0739176	0.785716	1	0	-0.2109	0.10588	0.744884	1	0	-0.199901	0.0951547	0.757724	0.89739	0	0.395203	0.372027	0.541902	1	0	-0.720684	1.22848	0.267703	0.441256	0	0.353183	0.298181	0.585025	0.93084	0	1.07089	2.69249	0.100822	0.179375	0	-2.89119	17.424	2.99019e-05	8.14565e-05	-1	-3.49082	24.0636
SPAC105.01c	I;I;I	1740313;1743299;1743421	1743124;1743378;1743699	-;-;-	3171	kha1	8.40714	-0.424964	0.431689	0.511161	1	0	-0.270737	0.175541	0.675233	1	0	-0.304235	0.221444	0.637942	0.871839	0	0.466296	0.520065	0.470814	1	0	-0.975797	2.24194	0.134313	0.356138	0	0.210267	0.106359	0.744328	0.963256	0	1.22295	3.49862	0.06142	0.177962	0	-3.12587	20.0296	7.62538e-06	6.69714e-05	-1	-3.62721	25.746
SPAC105.02c	I;I;I	1744019;1745235;1745573	1744950;1745519;1745658	-;-;-	1303	SPAC105.02c	9.67054	-0.540646	0.70537	0.400985	1	0	-0.0263121	0.0016802	0.967304	1	0	-0.651455	1.02005	0.312506	0.871839	0	0.238794	0.138267	0.71001	1	0	-0.707716	1.20353	0.272618	0.442679	0	-0.530298	0.679534	0.409747	0.91265	0	0.810103	1.56737	0.21059	0.250789	0	-2.72892	15.8494	6.85879e-05	0.000127265	-1	-3.76883	27.5922
SPATRNATYR.01	I	1746464	1746547	+	84	SPATRNATYR.01	3.62802	-0.122371	0.0252505	0.873744	1	0	1.23949	2.67813	0.101735	1	0	-0.193037	0.0618692	0.803566	0.916056	0	1.75303	5.23813	0.022097	0.801429	0	0.603313	0.650465	0.419946	0.550249	0	-1.2473	2.58329	0.107997	0.776248	0	0.279054	0.131686	0.71669	0.728813	0	-1.97285	6.83308	0.00894847	0.0100966	-1	-1.72345	5.19449
SPAC105.03c	I	1746468	1749242	-	2775	SPAC105.03c	8.83729	-0.414271	0.415457	0.519213	1	0	-0.31318	0.23757	0.625966	1	0	-0.615903	0.912672	0.339406	0.871839	0	0.335038	0.272303	0.601791	1	0	-1.48572	5.13887	0.0233959	0.251349	0	-0.387793	0.36504	0.54572	0.925866	0	0.864603	1.78592	0.181424	0.227293	0	-3.03916	19.2396	1.15299e-05	6.69714e-05	-1	-3.68999	26.6848
SPAC17A5.01	I;I	1749862;1751503	1751448;1753167	+;+	3252	pex6	9.13855	-0.461711	0.516235	0.472452	1	0	-0.62711	0.947471	0.330364	1	0	-0.508383	0.623269	0.429835	0.871839	0	0.177956	0.0769349	0.781495	1	0	-1.23847	3.61944	0.0571079	0.314244	0	-0.585019	0.827873	0.362888	0.904235	0	1.19468	3.37293	0.066276	0.177962	0	-2.82942	16.9643	3.80891e-05	9.03613e-05	-1	-3.31937	22.3481
SPAC17A5.18c	I	1751076	1753681	-	2606	rec25	7.11174	0.0170537	0.00065741	0.979544	1	0	0.34596	0.271275	0.602478	1	0	-0.27412	0.16937	0.680672	0.878803	0	0.610121	0.83873	0.35976	1	0	-0.226749	0.116876	0.732448	0.796134	0	-0.220701	0.110797	0.739239	0.963237	0	1.16243	3.04405	0.0810334	0.17805	0	-3.33338	21.5146	3.51139e-06	6.69714e-05	-1	-3.73245	25.9142
SPAC17A5.02c	I;I;I;I;I	1753774;1754186;1754350;1755164;1755331	1754145;1754310;1755118;1755285;1755715	-;-;-;-;-	1773	dbr1	8.18831	-0.514503	0.628665	0.427845	1	0	-0.024599	0.00144613	0.969665	1	0	-0.469601	0.523489	0.469357	0.871839	0	0.179936	0.0772818	0.781015	1	0	-0.477078	0.54174	0.461713	0.583245	0	-0.437387	0.456286	0.499365	0.920034	0	1.06472	2.64623	0.103795	0.179789	0	-3.03911	18.9403	1.3487e-05	6.76659e-05	-1	-3.72245	26.6617
SPNCRNA.759	I	1754924	1755748	+	825	dbr1-antisense-1	3.69951	0.937505	1.50149	0.220443	1	0	-0.549822	0.465248	0.495182	1	0	1.51479	3.89769	0.0483525	0.871839	0	0.197707	0.063226	0.801468	1	0	-1.26941	2.56934	0.108953	0.3458	0	1.05219	1.92152	0.165689	0.829178	0	0.606261	0.677145	0.410571	0.434432	0	-2.48052	10.6618	0.00109372	0.00135776	-1	-2.59467	11.5922
SPAC17A5.03	I	1756016	1757330	+	1315	rpl301	11.2354	-0.285382	0.197807	0.656497	1	0	0.0731021	0.0130035	0.909212	1	0	-0.367727	0.326904	0.567488	0.871839	0	0.524731	0.665039	0.414787	1	0	-1.12626	3.00462	0.0830277	0.328703	0	0.32342	0.253857	0.614372	0.936687	0	1.15134	3.12875	0.0769227	0.17805	0	-2.91954	17.86	2.37772e-05	7.50443e-05	-1	-3.75305	27.402
SPAC17A5.04c	I;I	1757450;1758257	1758185;1759202	-;-	1682	mde10	7.93528	-0.381097	0.343341	0.557907	1	0	-0.51735	0.62927	0.427623	1	0	-0.452953	0.483628	0.486784	0.871839	0	0.149131	0.0526834	0.818458	1	0	-1.06333	2.62554	0.105156	0.339765	0	-0.329978	0.25861	0.611077	0.935522	0	1.30029	3.87653	0.0489655	0.177962	0	-3.01972	18.5762	1.6325e-05	6.91292e-05	-1	-3.455	23.3334
SPNCRNA.556	I	1759484	1760333	+	850	SPAC17A5.05c-antisense-1	0.592074	1.69173	2.51174	0.113001	1	0	2.20312	4.47686	0.0343567	1	0	1.50104	1.94535	0.163088	0.871839	0	2.36844	5.08733	0.0241012	0.825811	0	1.10434	1.09834	0.29463	0.454913	0	0.63757	0.350768	0.553679	0.926058	0	1.65455	2.94784	0.0859926	0.17805	0	-1.49264	2.77376	0.0958208	0.101176	0	-2.48858	6.66888
SPAC17A5.05c	I	1759628	1760371	-	744	SPAC17A5.05c	7.13259	-0.441098	0.445196	0.504625	1	0	-0.75093	1.273	0.259204	1	0	-0.578273	0.759443	0.383503	0.871839	0	0.130631	0.0391826	0.843087	1	0	-0.859343	1.67316	0.195836	0.395876	0	-0.0989929	0.0226696	0.880319	0.982209	0	1.1707	3.0666	0.0799164	0.17805	0	-3.3669	21.7242	3.14795e-06	6.69714e-05	-1	-3.48897	23.0677
SPAC17A5.19	I;I	1760784;1761276	1761231;1761455	+;+	628	SPAC17A5.19	5.26366	-0.696244	0.979071	0.322428	1	0	-0.471026	0.450034	0.502319	1	0	-0.837645	1.3936	0.237798	0.871839	0	0.370051	0.281007	0.596042	1	0	-1.06825	2.30444	0.129005	0.354687	0	-0.585928	0.708908	0.399807	0.91265	0	0.860368	1.51715	0.218051	0.257495	0	-2.98898	16.2878	5.44136e-05	0.00011118	-1	-3.30575	19.2083
SPAC17A5.06	I	1761552	1764319	+	2768	ptr8	9.2972	-0.46509	0.523269	0.469451	1	0	-0.46487	0.522496	0.469779	1	0	-0.633455	0.965919	0.3257	0.871839	0	0.50209	0.609835	0.43485	1	0	-1.15109	3.13788	0.0764934	0.328703	0	-0.346262	0.291026	0.589564	0.931249	0	1.32663	4.1268	0.0422092	0.177962	0	-3.02495	19.0952	1.24356e-05	6.69714e-05	-1	-3.61794	25.8199
SPAC17A5.07c	I;I;I;I;I;I;I	1764233;1764877;1765168;1765342;1766337;1766589;1766691	1764792;1765113;1765272;1766188;1766530;1766644;1766758	-;-;-;-;-;-;-	2067	ulp2	8.53842	-0.492661	0.581872	0.44558	1	0	-0.515374	0.635447	0.425364	1	0	-0.557406	0.742117	0.388984	0.871839	0	0.30193	0.219343	0.639541	1	0	-1.19141	3.32744	0.0681326	0.322632	0	-0.139066	0.0466869	0.828932	0.97678	0	1.37756	4.42296	0.0354585	0.177962	0	-3.06636	19.4656	1.02427e-05	6.69714e-05	-1	-3.43033	23.4885
SPAC17A5.08	I;I	1767372;1767784	1767710;1768645	+;+	1201	erp2	9.79644	-0.255919	0.158717	0.69034	1	0	-0.021445	0.00111489	0.973364	1	0	-0.405031	0.396589	0.528856	0.871839	0	0.112243	0.0305591	0.861228	1	0	-0.583751	0.821097	0.36486	0.507576	0	-0.8616	1.77723	0.18249	0.841722	0	0.983818	2.29821	0.129523	0.191533	0	-2.60708	14.6062	0.00013248	0.000206188	-1	-3.3622	22.769
SPAC17A5.09c	I	1768709	1770113	-	1405	glc8	8.2331	-0.625916	0.931808	0.334393	1	0	-0.625576	0.92832	0.3353	1	0	-0.76515	1.38451	0.239335	0.871839	0	0.013884	0.000462974	0.982833	1	0	-1.38375	4.42345	0.0354484	0.278635	0	-0.804148	1.53384	0.215538	0.858632	0	1.10715	2.85619	0.0910228	0.178418	0	-2.94576	17.9491	2.26893e-05	7.42211e-05	-1	-3.61691	25.4359
SPAC17A5.10	I	1770119	1772023	+	1905	SPAC17A5.10	7.01917	-0.31068	0.220014	0.63903	1	0	-0.450738	0.461196	0.497066	1	0	-0.513203	0.595994	0.440111	0.871839	0	0.159552	0.0581877	0.809384	1	0	-0.826419	1.53997	0.214623	0.408354	0	-0.762224	1.31577	0.251352	0.877889	0	0.830051	1.55891	0.211825	0.251897	0	-2.91225	16.9608	3.81594e-05	9.03872e-05	-1	-3.69416	25.353
SPATRNAILE.01	I	1772296	1772369	+	74	SPATRNAILE.01	0.574424	-1.82656	4.13772	0.0419377	1	0	-0.459949	0.313007	0.575841	1	0	-1.31467	2.28025	0.131031	0.871839	0	-3.02747	8.08608	0.00446065	0.294384	0	-1.64908	3.78653	0.0516665	0.311743	0	-2.86412	9.87909	0.00167167	0.150679	0	-0.446011	0.229117	0.632179	0.648256	0	-3.50354	15.6533	7.60811e-05	0.000136127	-1	-3.89605	17.9936
SPNCRNA.760	I	1772501	1774232	-	1732	rec12-antisense-1	4.8649	-0.368033	0.261305	0.609225	1	0	0.247646	0.120446	0.728551	1	0	-0.22954	0.10083	0.750835	0.894142	0	0.712519	0.991687	0.31933	1	0	0.0725147	0.0106251	0.917901	0.938188	0	-0.691141	0.936792	0.333104	0.89941	0	0.918956	1.69895	0.192425	0.235912	0	-3.07263	16.8327	4.08247e-05	9.37501e-05	-1	-3.76995	23.5736
SPAC17A5.11	I;I;I;I;I	1772925;1773264;1773423;1773565;1773763	1773205;1773372;1773500;1773693;1774203	+;+;+;+;+	1038	rec12	5.8768	-0.655974	0.906141	0.34114	1	0	-0.646171	0.87535	0.349479	1	0	-0.53233	0.59655	0.439898	0.871839	0	-0.238654	0.120523	0.728468	1	0	-0.349231	0.261674	0.608973	0.699407	0	-0.738395	1.16035	0.281393	0.881919	0	1.67575	5.79109	0.0161076	0.177962	0	-2.62811	13.3338	0.00026067	0.000362298	-1	-3.43792	21.2073
SPAC17A5.12	I	1774258	1776351	+	2094	ucp7	8.10996	-0.506431	0.607179	0.435852	1	0	-0.271501	0.174975	0.675728	1	0	-0.475731	0.534363	0.464778	0.871839	0	0.482692	0.552539	0.457282	1	0	-0.999392	2.33278	0.126675	0.35376	0	-0.303634	0.219761	0.639222	0.94015	0	1.41036	4.57519	0.0324381	0.177962	0	-3.1641	20.3191	6.55426e-06	6.69714e-05	-1	-3.42655	23.1749
SPNCRNA.761	I	1774296	1776403	-	2108	ucp7-antisense-1	5.0223	0.0901327	0.0160972	0.89904	1	0	0.388679	0.300097	0.583821	1	0	1.16204	2.66	0.102901	0.871839	0	-0.0828209	0.0133512	0.908011	1	0	-0.196195	0.0769422	0.781485	0.835293	0	1.23971	3.04862	0.080806	0.724507	0	1.39859	3.60989	0.0574368	0.177962	0	-1.33184	3.36629	0.0665435	0.0709533	0	-1.37054	3.58412
SPAC17A5.13	I;I;I	1776500;1776662;1777069	1776608;1776957;1777371	+;+;+	708	fol2	9.54951	0.215933	0.113147	0.73659	1	0	0.0581613	0.00821197	0.927795	1	0	-0.0285861	0.00197848	0.964522	0.982391	0	0.282257	0.19316	0.6603	1	0	-0.879835	1.85182	0.173572	0.379657	0	-0.280739	0.191205	0.661916	0.943655	0	1.09759	2.84483	0.0916683	0.178418	0	-2.89934	17.6378	2.67218e-05	7.84339e-05	-1	-3.49358	24.2765
SPAC17A5.14	I;I;I	1778445;1778602;1778720	1778563;1778669;1782740	+;+;+	4208	exo2	10.7269	-0.651262	1.02508	0.311317	1	0	-0.344938	0.289036	0.590839	1	0	-0.696821	1.16871	0.279667	0.871839	0	0.109458	0.0291874	0.864347	1	0	-1.05657	2.65788	0.103038	0.338183	0	-0.192104	0.0899042	0.764299	0.967796	0	1.3286	4.15043	0.0416241	0.177962	0	-2.93881	18.1487	2.04313e-05	7.23592e-05	-1	-3.39757	23.2796
SPAC17A5.15c	I	1782880	1785113	-	2234	gus1	11.8954	-0.448396	0.485621	0.485887	1	0	-0.229589	0.127805	0.720719	1	0	-0.595824	0.852979	0.355711	0.871839	0	0.410566	0.407193	0.523398	1	0	-1.28841	3.89742	0.0483604	0.305743	0	-0.190314	0.0878161	0.766972	0.967796	0	1.04852	2.60471	0.106547	0.181129	0	-3.02634	19.014	1.29761e-05	6.7051e-05	-1	-3.57003	25.2041
SPAC17A5.16	I;I;I;I;I;I;I;I	1786379;1786500;1786605;1786706;1787451;1787715;1788192;1788499	1786457;1786542;1786637;1787352;1787658;1788092;1788446;1790355	+;+;+;+;+;+;+;+	3500	ftp105	9.05978	-0.25118	0.153254	0.695445	1	0	-0.0700638	0.0119254	0.913041	1	0	-0.204212	0.101149	0.750455	0.894142	0	0.23271	0.131517	0.716864	1	0	-0.918356	2.01511	0.15574	0.368481	0	-0.448297	0.487217	0.485171	0.920034	0	0.99454	2.35868	0.124587	0.18929	0	-3.02274	19.1015	1.23946e-05	6.69714e-05	-1	-3.4949	24.3881
SPAC1610.01	I	1790362	1791399	+	1038	saf5	7.57524	-0.019683	0.000912615	0.9759	1	0	-0.601717	0.840427	0.359275	1	0	-0.487717	0.553996	0.456689	0.871839	0	-0.0265678	0.00165689	0.967531	1	0	-0.876241	1.7742	0.182863	0.388057	0	-0.642317	0.962695	0.326509	0.898568	0	1.00651	2.32138	0.127607	0.190618	0	-2.81745	16.226	5.62171e-05	0.000113101	-1	-3.84398	27.5246
SPAC1610.02c	I	1791400	1792494	-	1095	mrpl1	8.49834	-0.195907	0.0925931	0.760906	1	0	0.108912	0.0286352	0.865624	1	0	-0.342835	0.282239	0.595237	0.871839	0	0.183847	0.0815045	0.775269	1	0	-0.670468	1.07496	0.299829	0.457386	0	-0.495679	0.590706	0.442146	0.913683	0	0.810098	1.55453	0.212468	0.252162	0	-2.81878	16.69	4.40124e-05	9.78332e-05	-1	-3.77564	27.4471
SPAC1610.03c	I;I;I;I	1792433;1794023;1794589;1794852	1793951;1794497;1794766;1794994	-;-;-;-	2315	crp79	2.87235	0.955496	1.26582	0.260552	1	0	0.107329	0.0146758	0.903577	1	0	1.85127	4.90883	0.0267197	0.853611	0	1.07948	1.57448	0.209557	1	0	-0.885926	1.01058	0.314763	0.469093	0	1.36298	2.74842	0.0973506	0.763861	0	2.51695	9.98931	0.00157452	0.086052	0	-1.44066	3.46449	0.0626999	0.0670062	0	-0.88955	1.3431
SPNCRNA.762	I	1792464	1795648	+	3185	crp79-antisense-1	8.29045	0.101542	0.0247209	0.875065	1	0	-0.21976	0.115584	0.733875	1	0	-0.123355	0.0363893	0.848714	0.931697	0	0.518569	0.641572	0.423142	1	0	-0.857824	1.73833	0.18735	0.390776	0	0.144668	0.0502847	0.822569	0.975156	0	1.2177	3.43766	0.063726	0.177962	0	-2.97503	18.239	1.94848e-05	7.11039e-05	-1	-3.5536	24.6766
SPAC1610.04	I	1796057	1798148	+	2092	mug99	8.52895	-0.400677	0.386383	0.534207	1	0	-0.380977	0.34883	0.554776	1	0	-0.627575	0.941933	0.331781	0.871839	0	0.0989929	0.0236478	0.877785	1	0	-0.856792	1.74717	0.186233	0.390105	0	-0.717972	1.23447	0.26654	0.879617	0	1.02004	2.4516	0.117405	0.185744	0	-2.78735	16.3917	5.15111e-05	0.000107662	-1	-3.59	25.3052
SPAC1002.01	I;I	1798347;1798960	1798830;1799015	+;+	540	SPAC1002.01	4.55201	-0.270203	0.13591	0.712381	1	0	0.0111067	0.000221417	0.988128	1	0	-0.420258	0.323797	0.569335	0.871839	0	0.685902	0.885102	0.346808	1	0	0.169547	0.0554887	0.813774	0.859867	0	-0.437204	0.365222	0.54562	0.925866	0	0.773474	1.20061	0.273201	0.305285	0	-3.67371	22.5732	2.02288e-06	6.69714e-05	-1	-3.84679	24.0128
SPAC1002.02	I	1799061	1800053	+	993	pom34	7.02455	-0.219559	0.110048	0.74009	1	0	-0.230627	0.121148	0.727793	1	0	-0.647276	0.944213	0.331197	0.871839	0	0.373614	0.31834	0.572607	1	0	-0.5129	0.598534	0.439138	0.565975	0	-0.616152	0.864946	0.352358	0.902556	0	0.956287	2.05743	0.151465	0.205633	0	-3.09648	18.8764	1.39469e-05	6.81483e-05	-1	-3.76571	26.1481
SPAC1002.03c	I	1799915	1803141	-	3227	gls2	10.6468	-0.518563	0.651338	0.419635	1	0	-0.259304	0.163496	0.685958	1	0	-0.373895	0.33885	0.560494	0.871839	0	0.235183	0.134539	0.713771	1	0	-0.957525	2.18992	0.138917	0.358151	0	-0.0611332	0.00910928	0.923963	0.990417	0	1.36085	4.34611	0.0370936	0.177962	0	-2.94143	18.1643	2.02641e-05	7.22158e-05	-1	-3.38941	23.1767
SPAC1002.04c	I	1803624	1804491	-	868	taf11	7.31463	-0.583292	0.783073	0.376203	1	0	-0.0918292	0.0195589	0.888776	1	0	-0.471935	0.513391	0.473675	0.871839	0	0.323261	0.242128	0.622674	1	0	-0.938277	2.00889	0.15638	0.368481	0	-0.271768	0.171822	0.678498	0.947487	0	1.22275	3.35875	0.0668487	0.177962	0	-2.93596	17.2864	3.21488e-05	8.37051e-05	-1	-3.79169	26.6405
SPAC1002.05c	I	1804548	1806797	-	2250	jmj2	7.97004	-0.523883	0.64783	0.42089	1	0	-0.701899	1.1544	0.28263	1	0	-0.454471	0.487025	0.485258	0.871839	0	0.0169922	0.000686025	0.979104	1	0	-1.0192	2.41704	0.120021	0.349739	0	-0.383683	0.349489	0.554403	0.926058	0	1.0324	2.48323	0.115066	0.184579	0	-3.13709	19.9332	8.01954e-06	6.69714e-05	-1	-3.76491	27.0693
SPAC1002.06c	I;I;I	1807270;1807483;1807718	1807402;1807642;1807781	-;-;-	357	bqt2	3.08632	-0.0307138	0.00145944	0.969526	1	0	0.277635	0.120536	0.728453	1	0	0.189377	0.0568005	0.811626	0.919814	0	0.540986	0.460117	0.497569	1	0	0.160062	0.0426038	0.836473	0.876918	0	-0.694056	0.769745	0.380296	0.908282	0	0.597642	0.651668	0.419517	0.443173	0	-3.22693	16.8801	3.98169e-05	9.2454e-05	-1	-4.1825	25.2554
SPAC1002.07c	I;I;I;I;I;I	1807996;1808428;1808630;1808707;1808800;1809166	1808376;1808538;1808660;1808741;1808918;1809433	-;-;-;-;-;-	945	ats1	8.3277	-0.328598	0.25824	0.611332	1	0	-0.308709	0.227802	0.633159	1	0	-0.487441	0.565891	0.451896	0.871839	0	0.454347	0.493331	0.482445	1	0	-0.67248	1.07579	0.299641	0.457245	0	-0.21438	0.110403	0.739686	0.963237	0	0.903331	1.92295	0.165532	0.215061	0	-2.82498	16.7306	4.30804e-05	9.68028e-05	-1	-3.61927	25.5541
SPAC1002.08c	I	1809480	1811361	-	1882	mtf1	7.96831	-0.394152	0.368466	0.543842	1	0	-0.35873	0.304605	0.58101	1	0	-0.56927	0.763942	0.382098	0.871839	0	0.154749	0.0569641	0.81136	1	0	-0.979274	2.23765	0.134686	0.356138	0	-0.360562	0.309215	0.578163	0.93084	0	1.21871	3.39998	0.0651974	0.177962	0	-2.84554	16.6941	4.39184e-05	9.77185e-05	-1	-3.55258	24.3807
SPAC1002.09c	I	1811408	1813805	-	2398	dld1	11.619	-0.570495	0.785275	0.375533	1	0	0.000969335	2.28099e-06	0.998795	1	0	-0.400436	0.387906	0.533402	0.871839	0	0.420826	0.428656	0.512649	1	0	-0.97682	2.27341	0.13161	0.356138	0	-0.23631	0.13542	0.712877	0.956867	0	1.18676	3.32316	0.0683104	0.177962	0	-2.99118	18.6222	1.59355e-05	6.89194e-05	-1	-4.12437	31.9914
SPNCRNA.763	I	1813439	1815920	+	2482	sgt1-antisense-1	5.57165	0.863404	1.55698	0.212108	1	0	-0.914149	1.68304	0.19452	1	0	0.641298	0.862943	0.352916	0.871839	0	0.408697	0.35018	0.554011	1	0	-2.17451	8.93144	0.00280303	0.0931478	0	0.57517	0.700525	0.402607	0.91265	0	1.83848	4.63209	0.0313794	0.177962	0	-0.371581	0.212885	0.644515	0.65141	0	0.807497	1.031
SPAC1002.10c	I	1813740	1815796	-	2057	sgt1	8.41167	-1.01695	2.43351	0.118767	1	0	-0.4119	0.405174	0.524429	1	0	-0.817837	1.58288	0.208347	0.871839	0	0.209863	0.105796	0.744983	1	0	-1.10798	2.8826	0.0895414	0.331128	0	-0.27926	0.187447	0.66505	0.943655	0	1.59197	5.80068	0.01602	0.177962	0	-2.89148	17.4817	2.90092e-05	8.04553e-05	-1	-3.37224	22.7086
SPAC1002.11	I	1816490	1818558	+	2069	gaa1	7.88358	0.00807634	0.000154198	0.990092	1	0	-0.165918	0.0650199	0.798731	1	0	-0.406607	0.388833	0.532913	0.871839	0	0.373149	0.328855	0.566334	1	0	-0.590854	0.821127	0.364851	0.507576	0	-0.43185	0.441321	0.506485	0.920034	0	1.02256	2.41907	0.119866	0.186919	0	-3.20069	20.4724	6.04982e-06	6.69714e-05	-1	-3.82302	27.5194
SPAC1002.12c	I	1818482	1820420	-	1939	SPAC1002.12c	8.31991	-0.867624	1.77473	0.182798	1	0	-0.0855283	0.0175356	0.89465	1	0	-0.470797	0.527237	0.467771	0.871839	0	0.371421	0.329665	0.565856	1	0	-0.676552	1.08615	0.297325	0.456515	0	0.41174	0.406432	0.523786	0.923013	0	1.07649	2.71339	0.0995091	0.178869	0	-2.79059	16.3978	5.13435e-05	0.000107435	-1	-3.43523	23.4124
SPAC1002.13c	I	1821401	1823413	-	2013	psu1	12.1547	-0.228171	0.125944	0.722675	1	0	0.120858	0.035396	0.850768	1	0	-0.655764	1.02999	0.310161	0.871839	0	0.24965	0.150776	0.697795	1	0	-0.902869	1.9395	0.163723	0.373228	0	0.0844693	0.017288	0.895393	0.987003	0	1.15579	3.14667	0.0760822	0.17805	0	-3.01389	18.8547	1.41061e-05	6.81483e-05	-1	-3.47656	24.0398
SPAC1002.20	I	1823882	1824630	+	749	SPAC1002.20	0.911106	-1.17551	1.6822	0.194633	1	0	-0.643513	0.521774	0.470086	1	0	-0.690552	0.600486	0.438393	0.871839	0	-0.181924	0.0425014	0.836667	1	0	-1.03868	1.45959	0.226995	0.416263	0	-1.22444	2.01658	0.155589	0.823	0	2.54056	7.15302	0.00748379	0.177962	0	0.00887824	6.83312e-05	0.993405	0.993855	0	-0.359352	0.158149
SPAC1002.15c	I;I;I;I	1824486;1826465;1826603;1826965	1826423;1826547;1826809;1827260	-;-;-;-	2524	med6	7.46272	-0.361182	0.302991	0.582013	1	0	-0.949393	2.05362	0.151845	1	0	-0.440683	0.449415	0.502613	0.871839	0	0.154161	0.0553411	0.814017	1	0	-1.16234	3.06704	0.079895	0.328703	0	0.0746939	0.0130707	0.908979	0.989426	0	1.23321	3.44544	0.0634264	0.177962	0	-3.0573	18.7303	1.50575e-05	6.85041e-05	-1	-3.43683	22.8257
SPAC1002.14	I	1824570	1826248	+	1679	itt1	8.64934	-0.00790308	0.000151844	0.990168	1	0	0.00617079	9.20625e-05	0.992344	1	0	-0.346578	0.289739	0.590388	0.871839	0	0.199024	0.0958617	0.756853	1	0	-0.683065	1.12019	0.289878	0.45237	0	-0.430939	0.448842	0.502885	0.920034	0	1.17427	3.24541	0.0716237	0.177962	0	-2.54789	14.0095	0.000181889	0.000266231	-1	-3.27203	21.7185
SPAC1002.16c	I	1827612	1829708	-	2097	SPAC1002.16c	6.24	-0.0165023	0.000581899	0.980755	1	0	-0.218632	0.104193	0.746855	1	0	0.0167421	0.000629726	0.97998	0.989557	0	1.13549	2.77622	0.0956735	1	0	-0.578375	0.728945	0.393225	0.530514	0	-0.505728	0.560828	0.453927	0.914032	0	0.875489	1.55488	0.212416	0.252146	0	-2.90974	15.6937	7.44729e-05	0.000134084	-1	-2.59657	12.755
SPAC1002.17c	I	1830609	1831951	-	1343	urg2	8.49794	0.462416	0.512217	0.474181	1	0	0.0106726	0.000273577	0.986803	1	0	0.483109	0.556846	0.455534	0.871839	0	0.0282663	0.00191667	0.96508	1	0	-1.06092	2.64339	0.103981	0.3389	0	-0.718202	1.22724	0.267945	0.879617	0	0.525632	0.663151	0.41545	0.439228	0	-2.91656	17.8135	2.43643e-05	7.5674e-05	-1	-3.94696	29.7103
SPAC1002.18	I	1832317	1833811	+	1495	urg3	8.70471	-0.345783	0.289307	0.590665	1	0	-0.461098	0.51227	0.474158	1	0	-0.442368	0.471428	0.492331	0.871839	0	0.121079	0.0355439	0.850461	1	0	-0.991623	2.33908	0.126164	0.353758	0	-0.426436	0.439642	0.507295	0.920034	0	0.990467	2.33679	0.12635	0.190071	0	-2.89276	17.6279	2.68612e-05	7.86335e-05	-1	-3.89497	29.2102
SPAC1002.19	I	1835270	1837060	+	1791	urg1	9.36241	-0.121992	0.0356102	0.850323	1	0	0.751824	1.34045	0.246955	1	0	0.731214	1.26806	0.26013	0.871839	0	-0.143285	0.0488826	0.825019	1	0	0.908922	1.95461	0.16209	0.37162	0	-0.409351	0.401211	0.526465	0.924704	0	0.788468	1.49396	0.221603	0.260573	0	-2.77539	16.4077	5.10776e-05	0.000107095	-1	-3.6701	26.5209
SPAC1399.05c	I;I	1838515;1838970	1838852;1840293	+;+	1662	toe1	8.47145	-0.368504	0.325514	0.568313	1	0	0.107299	0.0276746	0.867876	1	0	-0.0713708	0.0122442	0.911891	0.957825	0	0.44632	0.47727	0.489662	1	0	-0.645514	0.994978	0.318529	0.4724	0	-0.0121412	0.000356428	0.984937	0.999675	0	1.10829	2.89221	0.089009	0.17825	0	-2.77989	16.3492	5.26771e-05	0.000108997	-1	-3.65563	26.1324
SPNCRNA.764	I	1838822	1840290	-	1469	toe1-antisense-1	2.1624	-0.78039	0.762352	0.382594	1	0	1.28438	2.44782	0.117688	1	0	0.23584	0.0771828	0.781152	0.907547	0	0.946937	1.27471	0.258886	1	0	0.617016	0.577189	0.447416	0.572184	0	-1.2205	2.01192	0.156067	0.823	0	1.42568	2.44594	0.11783	0.18588	0	-1.30277	2.21186	0.136953	0.143416	0	-0.912997	1.12147
SPAC1399.04c	I	1840621	1841283	+	663	SPAC1399.04c	7.49522	-0.289319	0.194397	0.659282	1	0	-0.0185392	0.000803192	0.97739	1	0	-0.0470168	0.00513945	0.942849	0.973163	0	0.359853	0.300685	0.583453	1	0	-0.865531	1.72257	0.189362	0.391573	0	-0.263532	0.16218	0.687158	0.951261	0	0.961383	2.12507	0.144906	0.200895	0	-2.62974	14.4149	0.000146634	0.000223277	-1	-3.54718	24.1636
SPAC1399.03	I	1841908	1843995	-	2088	fur4	10.3225	-0.177558	0.0763982	0.782239	1	0	-0.102813	0.0256226	0.872825	1	0	-0.0811789	0.0159415	0.899526	0.95193	0	0.719291	1.24275	0.264941	1	0	-0.00775103	0.000144759	0.9904	0.994008	0	-0.0976121	0.0231285	0.879123	0.981885	0	0.112027	0.0304073	0.861569	0.868927	0	-2.8829	17.5166	2.84808e-05	7.97389e-05	-1	-3.65373	26.278
SPNCRNA.178	I	1844130	1845339	+	1210	SPNCRNA.178	5.74478	0.812994	1.19551	0.274221	1	0	1.61644	4.70563	0.0300639	0.969817	0	1.0903	2.14129	0.143381	0.871839	0	1.89317	6.39262	0.0114596	0.537464	0	0.440494	0.358366	0.549415	0.652529	0	-0.100649	0.0185271	0.891731	0.985883	0	1.11454	2.63062	0.104821	0.180582	0	-2.98324	16.6678	4.45302e-05	9.84517e-05	-1	-3.70535	24.0809
SPAC1399.02	I	1845648	1848341	-	2694	SPAC1399.02	8.91036	0.312367	0.23674	0.626571	1	0	-0.401605	0.390002	0.532298	1	0	0.215283	0.11247	0.737349	0.891624	0	0.430583	0.448692	0.502957	1	0	-0.660135	1.04973	0.30557	0.462411	0	0.415178	0.418147	0.517863	0.923013	0	1.21414	3.47842	0.0621739	0.177962	0	-2.95037	18.2315	1.95616e-05	7.12732e-05	-1	-3.2091	21.0974
SPAC1399.06	I	1848338	1850881	-	2544	SPAC1399.06	4.25135	-1.41795	3.41827	0.0644786	1	0	-0.115082	0.0244118	0.875842	1	0	-0.610743	0.67291	0.412039	0.871839	0	-0.0720023	0.00946541	0.922496	1	0	0.260741	0.129757	0.718684	0.786207	0	-0.776816	1.12558	0.288719	0.885018	0	0.782582	1.17654	0.278061	0.309617	0	-2.37725	10.3115	0.00132203	0.0016229	-1	-2.52454	11.3924
SPAC1399.01c	I	1851495	1854651	+	3157	SPAC1399.01c	8.63652	-0.0733532	0.0128998	0.909573	1	0	0.292647	0.205341	0.650444	1	0	0.624068	0.928491	0.335255	0.871839	0	0.608353	0.881965	0.347664	1	0	0.152633	0.0559503	0.813015	0.859273	0	-0.236708	0.134578	0.713732	0.957147	0	1.43039	4.77502	0.0288755	0.177962	0	-1.60064	5.9155	0.0150082	0.0166442	-1	-2.61456	14.6741
SPAP11E10.01	I	1855318	1856904	+	1587	SPAP11E10.01	9.09562	-0.0164059	0.000655966	0.979567	1	0	0.276654	0.185839	0.666403	1	0	-0.145337	0.0512196	0.820954	0.922053	0	0.275198	0.183901	0.668042	1	0	-0.383304	0.356234	0.550605	0.653474	0	-0.76095	1.39393	0.237743	0.86847	0	1.09364	2.83739	0.0920938	0.178532	0	-2.71614	15.7964	7.05361e-05	0.000129607	-1	-3.62027	25.8861
SPAP11E10.02c	I	1856833	1860727	-	3895	mam3	8.36012	-1.22123	3.34166	0.0675466	1	0	0.300259	0.209707	0.646997	1	0	-0.339568	0.26608	0.605974	0.871839	0	0.461082	0.4961	0.481219	1	0	1.20268	3.31983	0.0684489	0.322632	0	-2.43487	12.4196	0.000424848	0.0638528	0	1.70843	6.64182	0.00996123	0.177962	0	-2.75683	16.116	5.958e-05	0.000117228	-1	-3.0291	18.8185
SPAPB1A10.02	I	1860725	1863132	+	2408	scm3	7.1038	-0.364495	0.30282	0.58212	1	0	-0.0141756	0.000455872	0.982966	1	0	-0.739805	1.2314	0.267135	0.871839	0	0.103641	0.0245407	0.875517	1	0	0.16826	0.065108	0.798597	0.848227	0	-1.11414	2.78301	0.0952692	0.763861	0	1.48279	4.86484	0.0274093	0.177962	0	-2.28199	10.9742	0.000923872	0.00115799	-1	-3.16923	19.5824
SPAPB1A10.03	I;I	1863363;1863434	1863381;1863762	+;+	348	nxt1	6.38593	-0.0425865	0.00400141	0.949562	1	0	-0.047338	0.00490123	0.944187	1	0	-0.415202	0.3768	0.539321	0.871839	0	0.430563	0.407741	0.523118	1	0	-0.478822	0.505808	0.476959	0.59411	0	-0.946722	1.94589	0.16303	0.82756	0	1.01009	2.21192	0.136948	0.196408	0	-2.75831	14.9465	0.0001106	0.000178962	-1	-3.5426	22.8064
SPAPB1A10.16	I;I	1863972;1864415	1864360;1864457	+;+	432	SPAPB1A10.16	7.61335	-0.135719	0.0431808	0.835385	1	0	-0.215692	0.108871	0.741433	1	0	-0.404234	0.381345	0.536884	0.871839	0	0.232372	0.126559	0.722027	1	0	-0.53136	0.659819	0.416624	0.547414	0	-0.872606	1.76427	0.184093	0.841722	0	0.668362	1.03697	0.308526	0.337795	0	-2.76954	15.8546	6.83998e-05	0.000127201	-1	-3.62605	25.0765
SPAPB1A10.04c	I;I	1864551;1864932	1864880;1865819	-;-	1218	cwp1	8.21372	-0.0556805	0.00741537	0.931377	1	0	0.154982	0.0574401	0.810589	1	0	-0.47583	0.537212	0.463591	0.871839	0	-0.221579	0.117015	0.732295	1	0	-0.638342	0.966179	0.325635	0.477179	0	-0.919495	1.99238	0.158093	0.823741	0	1.65143	6.20296	0.0127537	0.177962	0	-2.31282	11.6372	0.000646467	0.000830921	-1	-3.36398	22.5097
SPNCRNA.765	I	1865791	1866964	-	1174	SPNCRNA.765	3.93848	-0.611641	0.678112	0.410237	1	0	-0.185375	0.0626373	0.802375	1	0	-0.965073	1.62933	0.201796	0.871839	0	0.37676	0.262026	0.608732	1	0	-0.144526	0.0395763	0.842311	0.881083	0	-1.07837	2.13048	0.144395	0.810152	0	1.0532	2.0659	0.150626	0.204747	0	-2.4132	10.329	0.00130954	0.00160817	-1	-3.57314	20.0839
SPAPB1A10.05	I	1866753	1868268	+	1516	SPAPB1A10.05	5.82026	-1.52576	4.73054	0.0296317	1	0	-1.13921	2.66655	0.102478	1	0	-1.43173	4.17343	0.0410626	0.871839	0	-1.2371	3.13593	0.0765845	1	0	-1.73506	6.10883	0.0134508	0.214648	0	-0.83405	1.48356	0.223218	0.860854	0	1.21227	3.08437	0.079048	0.17805	0	-2.95206	16.4141	5.09057e-05	0.000107006	-1	-3.51071	21.9076
SPAPB1A10.06c	I;I	1867971;1871563	1871515;1871913	-;-	3896	SPAPB1A10.06c	9.57349	-0.245528	0.146227	0.702167	1	0	-0.287309	0.20007	0.654664	1	0	-0.405138	0.39652	0.528892	0.871839	0	0.491296	0.583423	0.444974	1	0	-1.14284	3.08835	0.0788547	0.328703	0	-0.173196	0.0728683	0.787205	0.971309	0	1.27696	3.82935	0.0503624	0.177962	0	-3.18286	20.8153	5.05761e-06	6.69714e-05	-1	-3.483	24.1675
SPAPB1A10.07c	I;I	1872250;1872522	1872472;1874093	-;-	1795	SPAPB1A10.07c	8.64861	-0.26606	0.170906	0.679308	1	0	-0.178353	0.0766925	0.781831	1	0	-0.330594	0.263256	0.607892	0.871839	0	-0.205724	0.102072	0.749358	1	0	-0.52041	0.650912	0.419787	0.550168	0	-0.63058	0.955558	0.328309	0.898568	0	1.20534	3.42711	0.0641341	0.177962	0	-3.00975	18.8658	1.40245e-05	6.81483e-05	-1	-3.77061	27.6499
SPNCRNA.766	I	1874206	1875627	+	1422	SPNCRNA.766	5.33636	-0.458818	0.423819	0.515038	1	0	0.564355	0.650757	0.419842	1	0	-0.306206	0.188653	0.66404	0.873586	0	0.742089	1.11815	0.290317	1	0	0.0910447	0.0172319	0.895562	0.920477	0	-1.02294	2.10726	0.146601	0.813077	0	1.06124	2.2819	0.130891	0.192257	0	-2.18177	9.20004	0.00242009	0.00287378	-1	-2.94787	15.7123
SPNCRNA.767	I	1874245	1875080	-	836	SPNCRNA.767	4.71273	0.58184	0.662961	0.415517	1	0	0.484663	0.45893	0.498124	1	0	0.290764	0.165075	0.684526	0.879125	0	0.214924	0.0886992	0.765837	1	0	-0.465116	0.422277	0.515803	0.624726	0	-0.501527	0.494024	0.482138	0.920034	0	1.51878	4.38767	0.0361997	0.177962	0	-2.35117	10.0829	0.00149652	0.00182491	-1	-2.69601	12.8594
SPNCRNA.768	I	1875085	1875651	-	567	SPNCRNA.768	4.49219	-0.530902	0.539146	0.462787	1	0	0.629057	0.770733	0.37999	1	0	0.124919	0.0304129	0.861557	0.936745	0	-0.254622	0.122548	0.726287	1	0	-0.0590651	0.0068134	0.934215	0.949579	0	-0.699824	0.955959	0.328207	0.898568	0	0.900568	1.4907	0.222108	0.261028	0	-1.7953	5.93705	0.0148258	0.0164585	-1	-2.37946	9.96487
SPAPB1A10.08	I;I	1875572;1876959	1876886;1877864	+;+	2221	SPAPB1A10.08	8.01287	-0.806353	1.52199	0.217318	1	0	-0.661713	1.027	0.310866	1	0	-0.895414	1.86589	0.171946	0.871839	0	-0.362807	0.310768	0.577209	1	0	-0.776808	1.41551	0.234144	0.419391	0	-1.06829	2.65535	0.103202	0.767811	0	1.0924	2.78478	0.095164	0.178757	0	-3.01363	18.6406	1.57825e-05	6.89194e-05	-1	-3.41064	23.0085
SPAPB1A10.09	I;I	1878009;1878833	1878785;1880726	+;+	2671	ase1	8.69889	-0.555596	0.743972	0.388392	1	0	-0.594325	0.849776	0.356616	1	0	-0.718307	1.23561	0.266319	0.871839	0	0.195412	0.0925972	0.760901	1	0	-0.89818	1.92651	0.16514	0.374527	0	-0.504157	0.614659	0.433039	0.913683	0	0.948425	2.14002	0.1435	0.200293	0	-3.15879	20.5497	5.81036e-06	6.69714e-05	-1	-3.50604	24.4718
SPAPB1A10.10c	I;I;I	1880698;1881380;1881830	1881325;1881478;1881970	-;-;-	868	ypt71	9.14252	-0.198147	0.0953136	0.757528	1	0	0.109773	0.0292661	0.864166	1	0	-0.441152	0.470581	0.49272	0.871839	0	0.0691466	0.0116088	0.914199	1	0	-0.401281	0.390155	0.532218	0.638698	0	-0.951334	2.15963	0.141679	0.804311	0	1.05982	2.67179	0.102141	0.179677	0	-2.66982	15.3071	9.13729e-05	0.000154737	-1	-3.53092	24.8351
SPAPB1A10.11c	I	1882300	1884414	-	2115	mse1	8.14022	0.0165896	0.000655177	0.979579	1	0	0.11788	0.03318	0.855462	1	0	-0.174004	0.0720888	0.788319	0.911171	0	0.267571	0.170564	0.679611	1	0	-0.647805	0.993193	0.318963	0.472709	0	-0.17782	0.0756044	0.783345	0.971309	0	1.17154	3.16952	0.0750244	0.17805	0	-2.53884	13.6994	0.000214521	0.000306687	-1	-3.30844	21.7593
SPAPB1A10.12c	I;I	1884348;1886078	1885876;1886451	-;-	1903	alo1	9.44964	-0.280491	0.190752	0.662292	1	0	-0.259931	0.163793	0.685688	1	0	-0.389864	0.366812	0.544747	0.871839	0	0.607143	0.889123	0.345715	1	0	-0.999471	2.37639	0.123182	0.351577	0	0.0498663	0.00604753	0.938014	0.992857	0	1.14829	3.11938	0.0773664	0.17805	0	-3.08625	19.7396	8.87421e-06	6.69714e-05	-1	-3.70983	26.9247
SPNCRNA.769	I	1886752	1888797	-	2046	SPAPB1A10.13-antisense-1	3.0584	-0.474441	0.305337	0.580555	1	0	-0.939151	1.09888	0.294512	1	0	0.753738	0.841848	0.358869	0.871839	0	-1.424	2.16526	0.14116	1	0	-0.795636	0.894284	0.344319	0.49111	0	0.50734	0.398819	0.5277	0.925036	0	0.925094	1.55584	0.212276	0.252095	0	-2.39511	9.84158	0.00170611	0.00206488	-1	-2.86934	13.6354
SPAPB1A10.13	I	1887459	1890591	+	3133	SPAPB1A10.13	7.24534	-0.614191	0.859619	0.353845	1	0	-0.185001	0.0785729	0.779241	1	0	-0.640387	0.93172	0.334416	0.871839	0	0.0948896	0.0207014	0.885595	1	0	-0.185607	0.0795562	0.7779	0.832103	0	0.874606	1.74886	0.18602	0.841722	0	0.867405	1.71035	0.19094	0.234797	0	-3.21647	20.294	6.64092e-06	6.69714e-05	-1	-3.70334	25.652
SPAPB1A10.14	I	1890529	1892090	+	1562	pof15	7.87455	-0.10438	0.0251492	0.873996	1	0	-0.928838	1.92797	0.164981	1	0	-0.781795	1.38211	0.239742	0.871839	0	-0.940935	1.97253	0.160179	1	0	0.582631	0.785157	0.375569	0.515812	0	0.0969082	0.0219214	0.882296	0.983149	0	0.676816	1.0794	0.298833	0.32887	0	-3.11836	19.6879	9.11786e-06	6.69714e-05	-1	-3.92438	28.9882
SPAPB1A10.15	I;I;I	1892505;1892926;1893116	1892640;1893060;1893846	+;+;+	1002	arv1	6.21126	-0.455107	0.4519	0.501434	1	0	-0.660261	0.937424	0.332941	1	0	-0.617599	0.824456	0.363881	0.871839	0	0.19525	0.0836042	0.772471	1	0	-1.02459	2.25777	0.132945	0.356138	0	-0.118352	0.0309923	0.860258	0.978165	0	1.14896	2.80567	0.0939315	0.178757	0	-3.32271	20.249	6.79906e-06	6.69714e-05	-1	-3.50484	22.0862
SPAC140.01	I	1895436	1896752	+	1317	sdh2	10.6142	0.112705	0.0309407	0.860373	1	0	-0.325496	0.257168	0.612073	1	0	-0.0120211	0.000351463	0.985043	0.993001	0	-0.328368	0.261929	0.608798	1	0	-0.803812	1.55298	0.212696	0.408111	0	-0.368261	0.329444	0.565987	0.930217	0	1.24274	3.64588	0.0562082	0.177962	0	-2.7309	15.9186	6.61258e-05	0.000124797	-1	-3.62509	25.9291
SPNCRNA.770	I	1897289	1898926	-	1638	gar2-antisense-1	2.42849	0.112986	0.0155301	0.900825	1	0	0.580691	0.420401	0.516737	1	0	1.03543	1.40454	0.235964	0.871839	0	0.938117	1.10992	0.292098	1	0	-0.728309	0.648161	0.420771	0.550784	0	0.653183	0.589327	0.44268	0.913683	0	0.999807	1.35902	0.243707	0.279749	0	-0.0847945	0.012213	0.912003	0.914631	0	0.233252	0.0884455
SPAC140.02	I	1897448	1899491	+	2044	gar2	11.9223	0.0206047	0.00102807	0.974421	1	0	-0.00446612	4.85982e-05	0.994438	1	0	-0.10869	0.0285537	0.865814	0.937187	0	0.437785	0.463202	0.496131	1	0	-1.13324	3.03658	0.0814071	0.328703	0	0.290067	0.203889	0.6516	0.942678	0	1.06036	2.66226	0.102755	0.179789	0	-3.29502	21.9999	2.7267e-06	6.69714e-05	-1	-4.02882	30.7715
SPNCRNA.771	I	1899821	1901995	-	2175	arb1-antisense-1	6.09653	-0.345542	0.254906	0.613641	1	0	-0.018543	0.000740834	0.978286	1	0	-0.117934	0.0296211	0.863353	0.936745	0	0.157943	0.0534525	0.817161	1	0	-0.494681	0.525532	0.468491	0.58823	0	-0.976342	2.01834	0.155409	0.823	0	0.820358	1.45898	0.227092	0.265375	0	-2.984	16.9263	3.88599e-05	9.12573e-05	-1	-3.32389	20.372
SPAC140.03	I;I;I;I;I	1899904;1900207;1900329;1900386;1900699	1900165;1900289;1900346;1900637;1901605	+;+;+;+;+	1522	arb1	7.86469	-0.019864	0.000933313	0.975628	1	0	-0.608182	0.86402	0.352616	1	0	0.0557869	0.00735951	0.931635	0.968626	0	0.12964	0.0396509	0.842165	1	0	-1.32038	3.9814	0.0460052	0.300328	0	-0.239418	0.135736	0.712557	0.956867	0	1.56067	5.51404	0.0188644	0.177962	0	-2.65378	14.7678	0.000121594	0.000193015	-1	-3.02904	18.6343
SPAC140.04	I	1902075	1903841	+	1767	ctr1	7.08711	-0.380439	0.331994	0.564487	1	0	-0.970294	2.11255	0.146096	1	0	-0.751864	1.27872	0.258137	0.871839	0	-0.226949	0.118066	0.731142	1	0	-1.28464	3.67271	0.05531	0.314244	0	-0.402944	0.373309	0.541206	0.925866	0	1.54649	5.21078	0.0224473	0.177962	0	-2.1811	9.9736	0.00158801	0.00193042	-1	-2.98967	17.5816
SPNCRNA.772	I	1902262	1904259	-	1998	ctr1-antisense-1	5.43335	0.205177	0.0842506	0.771618	1	0	0.256622	0.131082	0.717313	1	0	-0.230838	0.104448	0.746555	0.892961	0	0.4373	0.379969	0.53762	1	0	0.115002	0.0268912	0.869743	0.90248	0	-0.740848	1.09091	0.296271	0.885405	0	0.774744	1.26328	0.261031	0.294777	0	-2.88077	15.5062	8.22334e-05	0.000143751	-1	-3.96411	26.4121
SPAC110.05	I;I	1904196;1904499	1904455;1906153	-;-	1915	SPAC110.05	6.52602	-0.358348	0.282086	0.595338	1	0	-0.0567661	0.00709522	0.932871	1	0	-0.383385	0.321444	0.570741	0.871839	0	0.404149	0.359761	0.548639	1	0	-0.481923	0.511327	0.474565	0.592284	0	-0.897433	1.76014	0.184606	0.841722	0	1.33838	3.89548	0.0484161	0.177962	0	-2.67628	14.2833	0.000157251	0.000236234	-1	-3.26316	20.1529
SPAC110.01	I	1905755	1911747	+	5993	ppk1	10.8364	-0.643283	0.99816	0.317756	1	0	-0.406313	0.40027	0.52695	1	0	-0.399966	0.386811	0.53398	0.871839	0	0.70335	1.19265	0.274795	1	0	-1.36777	4.38826	0.0361871	0.278635	0	-1.0242	2.50028	0.113826	0.777016	0	1.2475	3.67126	0.0553583	0.177962	0	-3.25491	21.7064	3.17727e-06	6.69714e-05	-1	-3.81075	28.1637
SPAC110.02	I	1911836	1915897	+	4062	pds5	8.62238	-0.403222	0.39164	0.531439	1	0	-0.507148	0.617295	0.432054	1	0	-0.290831	0.20387	0.651615	0.873586	0	0.553418	0.736622	0.390745	1	0	-1.14685	3.09705	0.0784342	0.328703	0	-0.248837	0.149848	0.698681	0.955334	0	1.42748	4.74509	0.0293821	0.177962	0	-3.03612	19.1558	1.20474e-05	6.69714e-05	-1	-3.05109	19.2426
SPNCRNA.773	I	1913840	1915898	-	2059	pds5-antisense-1	3.30747	0.202534	0.0739457	0.785676	1	0	-0.0653378	0.00749197	0.931024	1	0	-0.112361	0.0220772	0.881882	0.94435	0	0.200043	0.0708125	0.790157	1	0	-0.599496	0.63114	0.426938	0.556762	0	-0.117415	0.0251353	0.87403	0.980582	0	4.79976	13.2711	0.000269536	0.0258325	1	1.35895	0.848133	0.357081	0.366844	0	1.02093	0.449912
SPAC110.03	I;I;I	1916054;1916319;1916818	1916155;1916387;1917656	+;+;+	1010	cdc42	10.6589	-0.228935	0.127518	0.721019	1	0	-0.0899274	0.0196749	0.888449	1	0	-0.638668	0.984678	0.321047	0.871839	0	-0.0178864	0.000779052	0.977733	1	0	-0.751986	1.36098	0.243367	0.424752	0	-0.917663	2.01718	0.155528	0.823	0	0.946553	2.13907	0.143589	0.200293	0	-2.65955	15.1734	9.80773e-05	0.000163289	-1	-3.8104	28.1712
SPAC110.04c	I;I	1917767;1920607	1920201;1920867	-;-	2696	pss1	10.7379	-1.01378	2.45492	0.117157	1	0	-0.645854	1.00751	0.3155	1	0	-1.01958	2.4739	0.11575	0.871839	0	0.484053	0.568639	0.4508	1	0	-1.64501	6.26135	0.01234	0.209077	0	-0.475577	0.548951	0.458747	0.914032	0	1.28845	3.90708	0.0480832	0.177962	0	-3.24126	21.5287	3.48571e-06	6.69714e-05	-1	-3.63869	26.1116
SPNCRNA.774	I	1920876	1921644	+	769	SPNCRNA.774	2.16258	-1.56818	3.9076	0.0480682	1	0	-2.05222	6.12267	0.0133459	0.668612	0	-1.43214	3.29283	0.0695831	0.871839	0	-0.801183	1.04765	0.306048	1	0	-1.92071	5.93933	0.0148066	0.219166	0	-2.35381	8.70576	0.00317207	0.186345	0	1.70767	4.05424	0.0440606	0.177962	0	-1.35445	2.66069	0.102856	0.108414	0	-1.71498	4.0797
SPAP14E8.02	I;I	1922552;1923193	1923085;1924915	+;+	2257	tos4	9.61376	-1.42651	4.74478	0.0293873	1	0	-0.117552	0.0334817	0.854814	1	0	-1.13452	3.03701	0.0813856	0.871839	0	0.531685	0.682752	0.408641	1	0	-0.891607	1.89824	0.168276	0.37627	0	-0.159394	0.0617112	0.803811	0.971309	0	1.82077	7.55324	0.00599023	0.171487	0	-3.33371	22.5349	2.06356e-06	6.69714e-05	-1	-3.34817	22.5319
SPAP14E8.03	I;I;I	1924893;1925177;1925346	1925125;1925273;1926539	+;+;+	1524	bos1	8.5261	-0.17743	0.076031	0.78275	1	0	-0.239736	0.138499	0.709778	1	0	-0.404136	0.392375	0.531053	0.871839	0	0.105217	0.0267251	0.870142	1	0	-1.04065	2.56074	0.109548	0.346488	0	-0.518205	0.646259	0.421453	0.913683	0	1.13641	3.03389	0.0815422	0.17805	0	-2.89618	17.5503	2.79804e-05	7.94605e-05	-1	-3.52522	24.5681
SPAP14E8.04	I	1926604	1927914	+	1311	oma1	7.80204	-0.0366923	0.00317196	0.955087	1	0	-0.16674	0.0653109	0.798291	1	0	-0.194592	0.0888179	0.765685	0.901295	0	0.269373	0.170553	0.67962	1	0	-0.54802	0.702807	0.401842	0.53613	0	-0.485096	0.553044	0.457077	0.914032	0	1.0357	2.48819	0.114704	0.184317	0	-3.02399	18.6118	1.60229e-05	6.89194e-05	-1	-3.89222	28.4785
SPAP14E8.05c	I	1927803	1928465	-	663	SPAP14E8.05c	6.95991	-0.279121	0.178105	0.673006	1	0	-0.846196	1.59983	0.205927	1	0	-0.491743	0.545724	0.46007	0.871839	0	-0.468661	0.498249	0.48027	1	0	-1.70969	6.31776	0.0119535	0.206393	0	-0.98717	2.19299	0.13864	0.798962	0	1.4357	4.53002	0.0333052	0.177962	0	-2.52964	13.0347	0.000305773	0.000417871	-1	-3.28642	20.6244
SPAC3H1.01c	I;I	1928771;1931129	1931084;1931267	-;-	2453	orc3	8.94956	-0.591483	0.843513	0.358394	1	0	-0.705111	1.19463	0.274399	1	0	-0.679774	1.10943	0.292205	0.871839	0	0.0395212	0.00379047	0.950908	1	0	-1.11931	2.97172	0.0847315	0.329412	0	-0.578694	0.810174	0.368069	0.907583	0	1.43142	4.78273	0.0287465	0.177962	0	-2.86167	17.2737	3.23628e-05	8.39605e-05	-1	-3.0489	19.293
SPAC3H1.02c	I	1931489	1934952	-	3464	SPAC3H1.02c	9.50063	-0.602583	0.875408	0.349463	1	0	-0.382679	0.354549	0.551549	1	0	-0.606461	0.88467	0.346926	0.871839	0	0.271734	0.179168	0.672089	1	0	-1.50538	5.26667	0.0217376	0.246096	0	0.0738044	0.0132471	0.908369	0.989426	0	1.18719	3.32018	0.0684343	0.177962	0	-2.88394	17.4895	2.88897e-05	8.04072e-05	-1	-3.44101	23.685
SPAC3H1.03	I	1935015	1935958	+	944	mug151	6.41946	-0.163825	0.0594516	0.807365	1	0	0.100534	0.0223631	0.881125	1	0	-0.602694	0.794626	0.372705	0.871839	0	0.157707	0.0549255	0.814704	1	0	-0.576458	0.734335	0.391482	0.528988	0	-0.45944	0.468708	0.493582	0.920034	0	1.1868	3.02378	0.0820518	0.17805	0	-2.10659	9.13672	0.0025053	0.00296962	-1	-3.35118	20.6954
SPAC3H1.04c	I;I	1935963;1936336	1936234;1938311	-;-	2248	mdm31	9.6495	0.0315916	0.00242416	0.960731	1	0	-0.205694	0.102571	0.748766	1	0	-0.218454	0.1156	0.733857	0.889968	0	0.369946	0.331456	0.564803	1	0	-0.739474	1.31238	0.251964	0.430776	0	-0.628029	0.950568	0.329575	0.898568	0	1.3951	4.54115	0.0330894	0.177962	0	-2.96674	18.3951	1.79518e-05	6.97151e-05	-1	-3.44717	23.7478
SPAC3H1.05	I;I	1938279;1939075	1939004;1940537	+;+	2189	SPAC3H1.05	10.2936	0.0169643	0.000699135	0.978905	1	0	-0.265138	0.170484	0.679682	1	0	-0.49052	0.581486	0.44573	0.871839	0	0.257204	0.160531	0.688668	1	0	-1.21946	3.50962	0.0610134	0.315841	0	-0.745859	1.33684	0.247592	0.875106	0	1.30095	3.97054	0.0463029	0.177962	0	-2.82804	16.898	3.94425e-05	9.20322e-05	-1	-3.58283	25.3514
SPAC3H1.06c	I	1940432	1944540	-	4109	SPAC3H1.06c	11.7291	-0.768772	1.4169	0.233914	1	0	0.10157	0.0250285	0.874296	1	0	-0.0895277	0.0194195	0.889171	0.9469	0	0.532845	0.685064	0.407848	1	0	0.758656	1.37875	0.240315	0.423656	0	-0.561848	0.76028	0.383241	0.908377	0	0.830318	1.64935	0.199047	0.241431	0	-2.84837	17.1122	3.52345e-05	8.75302e-05	-1	-3.69475	26.7276
SPNCRNA.775	I	1943705	1943994	+	290	SPNCRNA.775	4.6043	0.158	0.0434842	0.834816	1	0	0.876545	1.36374	0.242891	1	0	0.475164	0.399139	0.527534	0.871839	0	1.53128	4.1487	0.0416666	1	0	0.907571	1.50183	0.22039	0.412405	0	-0.17352	0.0549845	0.814606	0.972717	0	0.442947	0.395004	0.529681	0.549369	0	-3.30628	18.9762	1.32361e-05	6.72289e-05	-1	-4.21385	27.9267
SPAC3H1.07	I	1944127	1945368	+	1242	aru1	9.44407	-0.729935	1.27948	0.257996	1	0	-0.242708	0.142887	0.705427	1	0	-0.699126	1.16704	0.280011	0.871839	0	0.705333	1.19626	0.27407	1	0	-0.517968	0.646108	0.421507	0.551393	0	0.53186	0.682452	0.408744	0.91265	0	1.17844	3.26188	0.0709077	0.177962	0	-2.79641	16.5368	4.77161e-05	0.000102417	-1	-3.27066	21.6898
SPAC3H1.08c	I;I	1945393;1945893	1945852;1946312	-;-	880	SPAC3H1.08c	7.64399	-0.373268	0.326135	0.567944	1	0	-0.388186	0.352398	0.552759	1	0	-0.710565	1.17047	0.279305	0.871839	0	0.0773907	0.01405	0.905646	1	0	-0.802559	1.49473	0.221485	0.413051	0	-0.689008	1.10791	0.292537	0.885405	0	1.11394	2.84407	0.0917118	0.178418	0	-2.67697	14.905	0.000113063	0.000182096	-1	-3.37469	22.2733
SPNCRNA.776	I	1945459	1946363	+	905	SPAC3H1.08c-antisense-1	3.18185	0.752883	0.98517	0.320926	1	0	-0.0764186	0.00981256	0.921092	1	0	0.246127	0.102863	0.748421	0.893741	0	0.910866	1.41068	0.234944	1	0	-0.00192649	3.281e-06	0.998555	1	0	0.332585	0.195865	0.658079	0.943655	0	0.729573	0.720633	0.395936	0.420682	0	-2.22834	7.16854	0.00741931	0.00842877	-1	-1.96133	5.65072
SPAC3H1.09c	I;I;I;I	1946557;1947060;1947795;1948046	1947011;1947754;1947981;1949256	-;-;-;-	2548	avt3	10.3367	0.0103116	0.000257638	0.987194	1	0	-0.0908097	0.0200471	0.887405	1	0	-0.225167	0.123023	0.725779	0.889303	0	0.33256	0.267978	0.604691	1	0	-0.944311	2.12844	0.144588	0.362045	0	-0.530614	0.680921	0.40927	0.91265	0	0.977053	2.27295	0.131649	0.192689	0	-2.94003	18.0992	2.09695e-05	7.28697e-05	-1	-3.53679	24.8397
SPAC3H1.10	I	1949244	1951508	+	2265	pcs2	8.49984	0.0028177	1.90115e-05	0.996521	1	0	-0.289167	0.201078	0.653852	1	0	-0.171729	0.0710018	0.789884	0.911349	0	0.369837	0.328967	0.566268	1	0	-0.802541	1.5333	0.215618	0.409112	0	-0.357449	0.307949	0.578941	0.93084	0	1.09621	2.82525	0.0927926	0.178532	0	-2.86985	17.2541	3.2699e-05	8.42963e-05	-1	-3.43283	23.4505
SPNCRNA.777	I	1951105	1953595	-	2491	SPNCRNA.777	6.21225	-0.397397	0.340894	0.559314	1	0	-0.0159864	0.000544068	0.981391	1	0	-0.0443395	0.00424991	0.948022	0.975306	0	-0.335178	0.2408	0.623629	1	0	-1.51726	4.77583	0.028862	0.266068	0	-0.764592	1.2626	0.26116	0.877889	0	1.25115	3.36692	0.0665179	0.177962	0	-2.67792	14.0806	0.000175144	0.00025836	-1	-3.26718	19.8885
SPNCRNA.778	I	1952384	1953655	+	1272	SPNCRNA.778	3.69553	0.907087	1.3825	0.239676	1	0	1.17713	2.32406	0.127387	1	0	1.03408	1.79396	0.180444	0.871839	0	0.552218	0.493337	0.482443	1	0	-0.990326	1.5476	0.213491	0.408217	0	-0.18562	0.0581076	0.809512	0.972118	0	0.810756	1.24229	0.265031	0.298526	0	-2.837	13.7904	0.000204377	0.000294133	-1	-3.37581	18.4709
SPNCRNA.779	I	1953735	1954811	+	1077	SPNCRNA.779	2.76366	0.401272	0.258444	0.611191	1	0	0.1182	0.0217313	0.882804	1	0	-0.37513	0.21561	0.642406	0.872684	0	0.121446	0.0226802	0.880292	1	0	-1.38817	2.89961	0.0886009	0.331128	0	0.227265	0.0863044	0.768929	0.968454	0	2.13787	7.19517	0.00731002	0.177962	0	-1.72466	4.76717	0.0290074	0.0316023	-1	-2.50616	9.37932
SPNCRNA.780	I	1953760	1954186	-	427	SPNCRNA.780	4.06194	0.798139	1.13829	0.286014	1	0	0.799876	1.13946	0.285767	1	0	0.0307791	0.00161591	0.967935	0.983568	0	0.124157	0.0261117	0.871628	1	0	-0.497415	0.441734	0.506287	0.61784	0	-0.0551244	0.00557828	0.940463	0.993559	0	0.944796	1.70665	0.19142	0.235072	0	-2.49603	11.1784	0.000827535	0.00104507	-1	-3.35939	18.5296
SPNCRNA.781	I	1954820	1956332	+	1513	SPNCRNA.781	4.9826	-0.0868057	0.0150929	0.902223	1	0	0.34523	0.239913	0.624269	1	0	-0.172641	0.0592849	0.80763	0.917831	0	-0.234739	0.107954	0.742485	1	0	-1.17668	2.70322	0.100146	0.336289	0	-0.626999	0.790659	0.373901	0.908282	0	1.23787	3.05342	0.0805675	0.17805	0	-2.68937	13.251	0.000272428	0.000376976	-1	-3.50753	20.8146
SPNCRNA.782	I	1955847	1956372	-	526	SPNCRNA.782	3.21775	-0.547229	0.493382	0.482423	1	0	0.255016	0.110734	0.73931	1	0	-0.19077	0.060727	0.805351	0.9165	0	0.470281	0.374257	0.540693	1	0	-1.01172	1.72029	0.189655	0.391662	0	-0.607546	0.63788	0.42448	0.913683	0	1.07165	2.00884	0.156385	0.208798	0	-2.70296	12.0779	0.000510225	0.00066854	-1	-3.67505	19.7847
SPNCRNA.783	I	1956476	1957899	-	1424	SPNCRNA.783	6.76037	0.831827	1.54335	0.214119	1	0	-0.166726	0.062264	0.802953	1	0	0.128471	0.0371307	0.847199	0.930739	0	-0.074264	0.0122734	0.911786	1	0	-0.961046	2.03826	0.153385	0.367408	0	0.619938	0.865638	0.352166	0.902556	0	1.42237	4.33515	0.0373331	0.177962	0	-2.87745	16.1782	5.76536e-05	0.000114666	-1	-3.39622	21.4004
SPNCRNA.784	I	1956501	1956988	+	488	SPNCRNA.784	0.434275	-1.06581	0.947351	0.330394	1	0	0.110892	0.0126161	0.910569	1	0	-9.92801	9.77835	0.00176579	0.192423	0	-0.581109	0.281486	0.595729	1	0	-0.309405	0.102195	0.749211	0.808904	0	-2.18615	4.00206	0.0454447	0.624823	0	1.92293	4.8448	0.0277296	0.177962	0	-2.06341	5.52122	0.0187871	0.0207066	-1	-2.42788	7.07314
SPAC3H1.11	I	1957461	1961546	+	4086	hsr1	10.8101	-0.0255134	0.00158062	0.968287	1	0	0.0917214	0.0204712	0.886229	1	0	-0.214742	0.111918	0.737972	0.891624	0	0.121141	0.0356997	0.850137	1	0	-1.23854	3.62008	0.0570862	0.314244	0	-0.534941	0.692466	0.405327	0.91265	0	1.35857	4.33605	0.0373135	0.177962	0	-2.97159	18.5228	1.67887e-05	6.9214e-05	-1	-3.64705	26.198
SPAC3H1.12c	I	1961293	1965706	-	4414	snt2	9.07456	-0.15534	0.0586352	0.808666	1	0	-0.0294313	0.00210581	0.963399	1	0	-0.283122	0.194348	0.659322	0.873586	0	0.553622	0.741009	0.389338	1	0	-0.63153	0.961478	0.326815	0.477849	0	-0.0667803	0.0108598	0.917002	0.989862	0	0.978021	2.28278	0.130817	0.192257	0	-3.17518	20.8044	5.08658e-06	6.69714e-05	-1	-3.87964	29.0346
SPAC3H1.13	I;I;I;I	1965083;1965334;1965845;1966102	1965294;1965803;1966050;1966458	+;+;+;+	1245	ppk13	8.23134	0.00805763	0.000155448	0.990052	1	0	-0.199636	0.0952147	0.75765	1	0	-0.732413	1.26619	0.260482	0.871839	0	-0.178559	0.0761236	0.782621	1	0	-1.43073	4.71105	0.0299694	0.269248	0	-0.627925	0.93855	0.332651	0.89941	0	1.16393	3.15994	0.0754658	0.17805	0	-2.91386	17.6332	2.67869e-05	7.84855e-05	-1	-3.74983	27.0442
SPNCRNA.530	I	1966483	1966635	-	153	SPNCRNA.530	7.7822	-0.218793	0.110224	0.73989	1	0	0.380506	0.334631	0.562945	1	0	-0.0278422	0.00178128	0.966335	0.982957	0	0.957576	2.09443	0.147836	1	0	0.699441	1.12804	0.288194	0.451617	0	-1.1169	2.80085	0.0942145	0.760377	0	0.962809	2.15289	0.142302	0.199502	0	-1.78954	7.16167	0.00744779	0.00845822	-1	-2.45623	12.8318
SPAC3H1.14	I	1966787	1967969	+	1183	gid4	7.46894	-0.0840096	0.0164585	0.897919	1	0	-0.637331	0.935658	0.333397	1	0	-0.71271	1.1681	0.279792	0.871839	0	0.277869	0.179683	0.671646	1	0	-0.518352	0.624279	0.429462	0.558951	0	-0.795324	1.46114	0.226749	0.861729	0	0.988123	2.23843	0.134618	0.194415	0	-2.85786	16.6688	4.45074e-05	9.84372e-05	-1	-3.66518	25.4387
SPAC9G1.14	I	1968434	1969093	-	660	SPAC9G1.14	2.20703	-0.41882	0.217636	0.640847	1	0	1.18462	1.93219	0.164519	1	0	1.79736	4.61835	0.0316316	0.871839	0	0.911862	1.10994	0.292095	1	0	0.371668	0.19616	0.657839	0.737212	0	1.05915	1.65393	0.198425	0.844227	0	-0.134317	0.0241119	0.876601	0.88301	0	-1.7913	5.06112	0.0244684	0.0267986	-1	-1.59862	4.04179
SPAC9G1.02	I	1968833	1973575	+	4743	wis4	10.9485	-0.639108	0.985533	0.320837	1	0	-0.21987	0.117569	0.731686	1	0	-0.514592	0.639624	0.423847	0.871839	0	0.392229	0.373334	0.541193	1	0	-1.26459	3.76851	0.0522261	0.312078	0	0.154618	0.058126	0.809483	0.972118	0	1.34984	4.27875	0.0385916	0.177962	0	-3.16239	20.6242	5.58863e-06	6.69714e-05	-1	-3.47699	24.1869
SPAC9G1.03c	I;I	1973479;1973816	1973756;1974092	-;-	555	rpl3001	11.2794	-0.215563	0.112909	0.736856	1	0	0.0132765	0.00042951	0.983465	1	0	-0.4174	0.421727	0.516077	0.871839	0	0.396038	0.380253	0.537468	1	0	-0.90241	1.94837	0.162762	0.372347	0	-1.06029	2.67578	0.101886	0.767811	0	0.67503	1.09421	0.29554	0.326006	0	-3.03902	19.1852	1.1863e-05	6.69714e-05	-1	-4.02257	30.672
SPAC9G1.04	I;I;I	1975212;1975379;1976206	1975313;1976129;1976603	+;+;+	1251	oxa101	8.51388	-0.338178	0.275196	0.599867	1	0	0.0337552	0.00275787	0.958118	1	0	-0.509606	0.621982	0.430312	0.871839	0	0.09396	0.0212734	0.884037	1	0	-0.632056	0.956028	0.32819	0.4784	0	-0.744829	1.32662	0.249408	0.876658	0	1.10613	2.86818	0.0903472	0.178418	0	-2.55223	13.9843	0.000184345	0.000268696	-1	-3.49263	24.1079
SPAC9G1.05	I;I;I;I;I;I;I	1976706;1977068;1977262;1977404;1977556;1977651;1978639	1977006;1977191;1977363;1977449;1977601;1978592;1979209	+;+;+;+;+;+;+	2132	aip1	10.0481	-0.519531	0.651117	0.419714	1	0	-0.31298	0.237067	0.626332	1	0	-0.51228	0.631906	0.426657	0.871839	0	0.0376248	0.00343064	0.953293	1	0	-0.980599	2.28732	0.130435	0.35602	0	-0.346246	0.29036	0.58999	0.931249	0	1.22929	3.55401	0.0594016	0.177962	0	-2.93762	18.0506	2.1511e-05	7.33257e-05	-1	-3.59386	25.4932
SPAC9G1.06c	I;I	1976754;1982041	1981957;1982206	-;-	5370	cyk3	8.81018	-0.520468	0.653424	0.418891	1	0	-0.290414	0.204175	0.651372	1	0	-0.336147	0.273133	0.601238	0.871839	0	0.506626	0.620105	0.431008	1	0	-1.26792	3.77562	0.0520045	0.312078	0	0.086198	0.0180696	0.893068	0.985953	0	1.24563	3.65841	0.0557869	0.177962	0	-3.15554	20.5552	5.79368e-06	6.69714e-05	-1	-3.2431	21.4711
SPAC9G1.07	I	1982975	1984542	+	1568	SPAC9G1.07	8.31604	-0.398689	0.380376	0.537402	1	0	-0.989784	2.29511	0.129782	1	0	-1.35061	4.21572	0.040051	0.871839	0	0.108674	0.028333	0.866328	1	0	-1.2145	3.44174	0.0635686	0.318205	0	-0.564305	0.761323	0.382915	0.908282	0	1.42948	4.711	0.0299701	0.177962	0	-2.79942	16.4493	4.99699e-05	0.000105575	-1	-3.44459	23.4804
[truncated: 5,560 more rows]
[truncated: 88 more columns]
